# Supplementary material for: A genome-wide CRISPR-Cas9 knockout screen identifies FSP1 as the warfarin-resistant vitamin K reductase
Source: Nat Commun. 2023 Feb 14;14:828. doi: 10.1038/s41467-023-36446-8 (PMC9929328; doi:10.1038/s41467-023-36446-8)
Supplement: Supplementary file 4 — Supplementary Data 1 [file 41467_2023_36446_MOESM4_ESM.xlsx]

## Sheet: Sample 1
sgRNA_ID	Gene_ID	sgRNA_sequence	Sample_counts	CPM_sample	Control_counts	CPM_control	CPM_sample/CPM_control	Protein name	Protein function from UniProtKB
Enrichment of sgRNA targeting genes related to cell proliferation and apoptosis proteins
ALKBH7_2	ALKBH7	CAGGTCCAGCACGTGCACGG	479	3.25e-11	426	2.26e-11	1.44046	Alpha-ketoglutarate-dependent dioxygenase alkB homolog 7	Required to induce programmed necrosis in response to DNA damage caused by cytotoxic alkylating agents. Acts by triggering the collapse of mitochondrial membrane potential and loss of mitochondrial function that leads to energy depletion and cell death (PubMed:23666923).
ALKBH7_4	ALKBH7	TCCTGTCTCCCAGCGTTATG	360	2.44e-11	379	2e-11	1.21828
ARL11_2	ARL11	CTCCACGTTGAAACCAACAG	1075	7.29e-11	1349	7.14e-11	1.02088	ADP-ribosylation factor-like protein 11	May play a role in apoptosis. May act as a tumor suppressor.
BHLHB9_1	BHLHB9	ACGTCAAATCAGGATCAGGG	1740	1.18e-10	1873	9.91e-11	1.19051	Protein BHLHb9	May play a role in the control of cellular aging and survival.
BHLHB9_4	BHLHB9	TAATGAAAAAAATAGGCCCA	371	2.51e-11	388	2.05e-11	1.22469
BIRC5_1	BIRC5	ATGCGGTGGTCCTTGAGAAA	322	2.18e-11	391	2.07e-11	1.05447	Baculoviral IAP repeat-containing protein 5	Multitasking protein that has dual roles in promoting cell proliferation and preventing apoptosis (PubMed:9859993, PubMed:21364656, PubMed:20627126, PubMed:25778398, PubMed:28218735).
CASP3_1	CASP3	ATTGTGGAATTGATGCGTGA	882	5.98e-11	882	4.67e-11	1.28076
CASP3_2	CASP3	CAAGGAATGACATCTCGGTC	475	3.22e-11	390	2.06e-11	1.56067	Caspase-3	Involved in the activation cascade of caspases responsible for apoptosis execution (PubMed:7596430).
CASP3_3	CASP3	GGAAGCGAATCAATGGACTC	1992	1.35e-10	1557	8.24e-11	1.64071
CASP3_4	CASP3	GTCCAGTTCTGTACCACGGC	360	2.44e-11	333	1.76e-11	1.38483
CASP8_1	CASP8	AGGGGACTCGGAGACTGCGA	1670	1.13e-10	1591	8.42e-11	1.3442
CASP8_2	CASP8	CTACCTAAACACTAGAAAGG	1768	1.2e-10	1067	5.65e-11	2.12316	Caspase-8	Thiol protease that plays a key role in programmed cell death by acting as a molecular switch for apoptosis, necroptosis and pyroptosis, and is required to prevent tissue damage during embryonic development and adulthood (By similarity).
CASP8_3	CASP8	GCCTGGACTACATTCCGCAA	1659	1.12e-10	1317	6.97e-11	1.61393
CASP8_4	CASP8	TCTACTGTGCAGTCATCGTG	1606	1.09e-10	1064	5.63e-11	1.93459
CASP10_1	CASP10	AGCCGAGTCGTATCAAGGAG	634	4.3e-11	524	2.77e-11	1.55003
CASP10_2	CASP10	AGGATGAATCGGAACCACAG	1531	1.04e-10	1451	7.68e-11	1.35177	Caspase-10	Involved in the activation cascade of caspases responsible for apoptosis execution. Recruited to both Fas- and TNFR-1 receptors in a FADD dependent manner. May participate in the granzyme B apoptotic pathways. Cleaves and activates caspase-3, -4, -6, -7, -8, and -9. Hydrolyzes the small- molecule substrates, Tyr-Val-Ala-Asp-|-AMC and Asp-Glu-Val-Asp-|-AMC.
CASP10_4	CASP10	GATTATTGATTCAAACCTGG	404	2.74e-11	427	2.26e-11	1.21402
CFLAR_2	CFLAR	ATTACCTATAGTCCGAAACA	697	4.73e-11	655	3.47e-11	1.36244	CASP8 and FADD-like apoptosis regulator	Apoptosis regulator protein which may function as a crucial link between cell survival and cell death pathways in mammalian cells. Acts as an inhibitor of TNFRSF6 mediated apoptosis. A proteolytic fragment (p43) is likely retained in the death-inducing signaling complex (DISC) thereby blocking further recruitment and processing of caspase-8 at the complex. Full length and shorter isoforms have be…
CFLAR_4	CFLAR	GGGCCGAGGCAAGATAAGCA	374	2.53e-11	319	1.69e-11	1.50197
DAPK3_1	DAPK3	CGTGAACTACGACTTCGACG	1200	8.14e-11	1219	6.45e-11	1.26179
DAPK3_2	DAPK3	CTCCTTCCTAGGCGATCCGG	918	6.22e-11	1165	6.17e-11	1.00928	Death-associated protein kinase 3	Serine/threonine kinase which is involved in the regulation of apoptosis, autophagy, transcription, translation and actin cytoskeleton reorganization. Involved in the regulation of smooth muscle contraction. Regulates both type I (caspase-dependent) apoptotic and type II (caspase-independent) autophagic cell deaths signal, depending on the cellular setting. Involved in regulation of starvation-in…
DAPK3_4	DAPK3	TCGCGCACAAGATCGAGGCG	766	5.19e-11	893	4.73e-11	1.09857
FADD_1	FADD	CACGCTCTGTCAGGTTGCGG	1752	1.19e-10	1198	6.34e-11	1.87407
FADD_2	FADD	GAGGCATAGGAACTTGAGCT	1390	9.43e-11	948	5.02e-11	1.8787	FAS-associated death domain protein	Apoptotic adaptor molecule that recruits caspase-8 or caspase-10 to the activated Fas (CD95) or TNFR-1 receptors (PubMed:7538907, PubMed:23955153, PubMed:19118384, PubMed:20935634, PubMed:16762833, PubMed:24025841).
FADD_3	FADD	GCGCGTCGACGACTTCGAGG	1386	9.4e-11	1190	6.3e-11	1.49196
FADD_4	FADD	TGACGTTAAATGCTGCACAC	2428	1.65e-10	1200	6.35e-11	2.59256
FAF1_1	FAF1	ACCCTGAAGTCCAGCATCCG	1376	9.33e-11	1674	8.86e-11	1.05349	FAS-associated factor 1	Potentiates but cannot initiate FAS-induced apoptosis (By similarity).
FAF1_3	FAF1	TGACTTGCTGGATTAAATGC	714	4.84e-11	901	4.77e-11	1.01525
FAS_1	FAS	ATGTGAACATGGAATCATCA	2861	1.94e-10	2248	1.19e-10	1.63041
FAS_2	FAS	CAGGATCCAGATCTAACTTG	1916	1.3e-10	935	4.95e-11	2.62676	Tumor necrosis factor receptor superfamily member 6	Receptor for TNFSF6/FASLG. The adapter molecule FADD recruits caspase-8 to the activated receptor. The resulting death-inducing signaling complex (DISC) performs caspase-8 proteolytic activation which initiates the subsequent cascade of caspases (aspartate-specific cysteine proteases) mediating apoptosis. FAS-mediated apoptosis may have a role in the induction of peripheral tolerance, in the anti…
FAS_3	FAS	GTTGAGACTCAGAACTTGGA	2368	1.61e-10	1381	7.31e-11	2.19764
FAS_4	FAS	TAGGGACTGCACAGTCAATG	2801	1.9e-10	1223	6.47e-11	2.93408
IFI27L2_1	IFI27L2	ACGGGGGTGGTGTTTCTGCG	411	2.78e-11	431	2.28e-11	1.21979
IFI27L2_2	IFI27L2	CAGGAGGATGTTGGATGATG	669	4.54e-11	794	4.2e-11	1.08032	Interferon alpha-inducible protein 27-like protein 2	Plays a role in the apoptotic process and has a pro-apoptotic activity.
IFI27L2_3	IFI27L2	CCCCAACACTGACCCAACAG	718	4.87e-11	879	4.65e-11	1.0468
IFI27L2_4	IFI27L2	CTGTCTAGGACACTTACCCA	596	4.05e-11	667	3.53e-11	1.14494
IFNA8_2	IFNA8	CTTGTAGCTGAGCACCACTA	466	3.16e-11	499	2.64e-11	1.19645	Interferon alpha-8	Plays a role in the apoptotic process and has a pro-apoptotic activity.
IFNA8_4	IFNA8	TGATGATAAACAGTTCCAGA	699	4.74e-11	622	3.29e-11	1.44001
NUPR1_1	NUPR1	AGGGCTGGGGCGGTTGGTGT	387	2.62e-11	378	2e-11	1.31152	Nuclear protein 1	Inhibits cell growth and facilitates programmed cell death by apoptosis after adriamycin-induced DNA damage through transactivation of TP53 (By similarity).
OSGIN1_1	OSGIN1	AGGACAGGCAGATACCAGAG	573	3.89e-11	529	2.8e-11	1.3885
OSGIN1_3	OSGIN1	CTGGGCCGGAACCTCCCCGG	249	1.69e-11	253	1.34e-11	1.26139	Oxidative stress-induced growth inhibitor 1	Regulates the differentiation and proliferation through the regulation of cell death.
OSGIN1_4	OSGIN1	GCTGCAGAGGAAGCTCACCG	340	2.31e-11	400	2.12e-11	1.08957
PHACTR1_1	PHACTR1	ACTCTCTATATCCAATGAAG	1125	7.63e-11	1043	5.52e-11	1.38221	Phosphatase and actin regulator 1	Binds actin monomers (G actin) and plays a role in multiple processes including the regulation of actin cytoskeleton dynamics, actin stress fibers formation, cell motility and survival, formation of tubules by endothelial cells, and regulation of PPP1CA activity (PubMed:21798305, PubMed:21939755).
PIDD1_1	PIDD1	ACCCGGAATGACAACAGCTG	1506	1.02e-10	1622	8.58e-11	1.18964	p53-induced death domain-containing protein 1	Component of the DNA damage/stress response pathway that functions downstream of p53/TP53 and can either promote cell survival or apoptosis (PubMed:10973264, PubMed:15073321, PubMed:16360037, PubMed:17159900).
PTPN13_1	PTPN13	AAGGATCACCACTGGTCACG	690	4.68e-11	786	4.16e-11	1.12438	Tyrosine-protein phosphatase non-receptor type 13	Tyrosine phosphatase which regulates negatively FAS-induced apoptosis and NGFR-mediated pro-apoptotic signaling (PubMed:15611135).
PTPN13_4	PTPN13	TTACTTACAAGAATAGACCG	506	3.43e-11	490	2.6e-11	1.32248
RIPK1_4	RIPK1	TGGAAAAGGCGTGATACACA	1317	8.93e-11	1548	8.19e-11	1.09025	Receptor-interacting serine/threonine-protein kinase 1	Kinase activity is essential to regulate necroptosis and apoptosis, two parallel forms of cell death: upon activation of its protein kinase activity, regulates assembly of two death-inducing complexes, namely complex IIa (RIPK1-FADD-CASP8), which drives apoptosis, and the complex IIb (RIPK1-RIPK3-MLKL), which drives necroptosis (By similarity).
RNF122_2	RNF122	CAAGAAGTTACAATTATATG	405	2.75e-11	468	2.48e-11	1.10918	RING finger protein 122	May induce necrosis and apoptosis. May play a role in cell viability.
TCF25_1	TCF25	AGCTCTGCTCACACTCAGGG	851	5.77e-11	1068	5.65e-11	1.02105	Transcription factor 25	May play a role in cell death control. Acts as a transcriptional repressor. Has been shown to repress transcription of SRF in vitro and so may play a role in heart development.
TCF25_3	TCF25	GAGATGGCTCGAGACCTCGT	524	3.55e-11	670	3.55e-11	1.00237
TRADD_2	TRADD	GCGCTGCGAAATCTGAAGTG	1339	9.08e-11	1476	7.81e-11	1.16306	Tumor necrosis factor receptor type 1-associated DEATH domain protein	Adapter molecule for TNFRSF1A/TNFR1 that specifically associates with the cytoplasmic domain of activated TNFRSF1A/TNFR1 mediating its interaction with FADD (PubMed:7758105, PubMed:8612133, PubMed:23955153).
VPS37D_1	VPS37D	CAAATACCAGGAGCTTCGTG	352	2.39e-11	448	2.37e-11	1.00681
VPS37D_2	VPS37D	CAGAGGAAAGCATGCATCGC	248	1.68e-11	317	1.68e-11	1.00136	Vacuolar protein sorting-associated protein 37D	Component of the ESCRT-I complex, a regulator of vesicular trafficking process. Required for the sorting of endocytic ubiquitinated cargos into multivesicular bodies. May be involved in cell growth and differentiation.
VPS37D_4	VPS37D	GGCCCACCTGAGGCGGACGC	354	2.4e-11	347	1.84e-11	1.30682
Enrichment of sgRNA targeting genes related to calcium-dependent proteins
BEST2_2	BEST2	TCAGCGCCATGTAGAACCCA	303	2.05e-11	273	1.45e-11	1.4214	Bestrophin-2	Forms calcium-sensitive chloride channels. Permeable to bicarbonate.
MICU1_1	MICU1	CCACCATCATTAGTCTTCGC	588	3.99e-11	737	3.9e-11	1.0228
MICU1_3	MICU1	TACTGGAAAGAACAGTTGTG	669	4.54e-11	744	3.94e-11	1.15188	Calcium uptake protein 1	Key regulator of mitochondrial calcium uniporter (MCU) that senses calcium level via its EF-hand domains (PubMed:20693986, PubMed:23101630, PubMed:23747253, PubMed:24313810, PubMed:24332854, PubMed:24503055, PubMed:24560927, PubMed:26341627, PubMed:26903221, PubMed:27099988).
MICU1_4	MICU1	TTTAGGTTGTCTACACATGG	535	3.63e-11	443	2.34e-11	1.54668
PCDHB13_1	PCDHB13	AGAGGAAACGTAGTCCCAGG	720	4.88e-11	831	4.4e-11	1.10974
PCDHB13_2	PCDHB13	ATCTCTGAGGACAGTCCGGT	704	4.77e-11	697	3.69e-11	1.29328	Protocadherin beta-13	Potential calcium-dependent cell-adhesion protein. May be involved in the establishment and maintenance of specific neuronal connections in the brain.

## Sheet: Sample 2
sgRNA_ID	Gene_ID	sgRNA_sequence	Sample_counts	CPM_sample	Control_counts	CPM_control	CPM_sample/CPM_control	Protein name	Protein function from UniProtKB
Enrichment of cell proliferation and apoptosis related genes
ALKBH7_1	ALKBH7	AGTGATCGTATTCGTAGCGG	296	2e-11	241	1.54e-11	1.29707
ALKBH7_3	ALKBH7	GAGAGACAGAGAAGTCGCGC	249	1.68e-11	136	8.67e-12	1.9366	Alpha-ketoglutarate-dependent dioxygenase alkB homolog 7	Required to induce programmed necrosis in response to DNA damage caused by cytotoxic alkylating agents. Acts by triggering the collapse of mitochondrial membrane potential and loss of mitochondrial function that leads to energy depletion and cell death (PubMed:23666923).
ALKBH7_4	ALKBH7	TCCTGTCTCCCAGCGTTATG	488	3.29e-11	468	2.99e-11	1.1026
ARL11_1	ARL11	AGTCCTGAACGACCCCAACA	257	1.73e-11	265	1.69e-11	1.02443
ARL11_3	ARL11	TGAAGCCCGCTTACCCGAGT	411	2.77e-11	206	1.31e-11	2.10952	ADP-ribosylation factor-like protein 11	May play a role in apoptosis. May act as a tumor suppressor.
BHLHB9_4	BHLHB9	TAATGAAAAAAATAGGCCCA	255	1.72e-11	153	9.77e-12	1.75883	Protein BHLHb9	May play a role in the control of cellular aging and survival.
BIRC5_1	BIRC5	ATGCGGTGGTCCTTGAGAAA	422	2.84e-11	258	1.65e-11	1.72913
BIRC5_3	BIRC5	GAACATAAAAAGCATTCGTC	189	1.27e-11	198	1.26e-11	1.00694	Baculoviral IAP repeat-containing protein 5	Multitasking protein that has dual roles in promoting cell proliferation and preventing apoptosis (PubMed:9859993, PubMed:21364656, PubMed:20627126, PubMed:25778398, PubMed:28218735).
BIRC5_4	BIRC5	GCTGCGCCTGCACCCCGGAG	336	2.26e-11	326	2.08e-11	1.08911
CASP3_1	CASP3	ATTGTGGAATTGATGCGTGA	811	5.46e-11	588	3.75e-11	1.45636
CASP3_2	CASP3	CAAGGAATGACATCTCGGTC	555	3.74e-11	333	2.12e-11	1.76375	Caspase-3	Involved in the activation cascade of caspases responsible for apoptosis execution (PubMed:7596430).
CASP3_3	CASP3	GGAAGCGAATCAATGGACTC	1480	9.97e-11	1539	9.82e-11	1.01551
CASP3_4	CASP3	GTCCAGTTCTGTACCACGGC	414	2.79e-11	332	2.12e-11	1.31764
CASP8_1	CASP8	AGGGGACTCGGAGACTGCGA	1277	8.61e-11	1245	7.94e-11	1.08344
CASP8_2	CASP8	CTACCTAAACACTAGAAAGG	1500	1.01e-10	1008	6.43e-11	1.57152	Caspase-8	Thiol protease that plays a key role in programmed cell death by acting as a molecular switch for apoptosis, necroptosis and pyroptosis, and is required to prevent tissue damage during embryonic development and adulthood (By similarity).
CASP8_3	CASP8	GCCTGGACTACATTCCGCAA	1587	1.07e-10	980	6.25e-11	1.71123
CASP8_4	CASP8	TCTACTGTGCAGTCATCGTG	1492	1.01e-10	852	5.44e-11	1.84999
CASP10_1	CASP10	AGCCGAGTCGTATCAAGGAG	568	3.83e-11	438	2.8e-11	1.36888
CASP10_2	CASP10	AGGATGAATCGGAACCACAG	1346	9.07e-11	1067	6.81e-11	1.3319	Caspase-10	Involved in the activation cascade of caspases responsible for apoptosis execution. Recruited to both Fas- and TNFR-1 receptors in a FADD dependent manner. May participate in the granzyme B apoptotic pathways. Cleaves and activates caspase-3, -4, -6, -7, -8, and -9. Hydrolyzes the small- molecule substrates, Tyr-Val-Ala-Asp-|-AMC and Asp-Glu-Val-Asp-|-AMC.
CASP10_3	CASP10	CAGAGAAACCCTTTGTCGGG	183	1.23e-11	150	9.57e-12	1.28932
CFLAR_2	CFLAR	ATTACCTATAGTCCGAAACA	571	3.85e-11	589	3.76e-11	1.02497
CFLAR_3	CFLAR	CCACATCTATAGCAACATCC	458	3.09e-11	385	2.46e-11	1.25662	CASP8 and FADD-like apoptosis regulator	Apoptosis regulator protein which may function as a crucial link between cell survival and cell death pathways in mammalian cells. Acts as an inhibitor of TNFRSF6 mediated apoptosis. A proteolytic fragment (p43) is likely retained in the death-inducing signaling complex (DISC) thereby blocking further recruitment and processing of caspase-8 at the complex. Full length and shorter isoforms have be…
CFLAR_4	CFLAR	GGGCCGAGGCAAGATAAGCA	279	1.88e-11	225	1.43e-11	1.31144
DAPK3_2	DAPK3	CTCCTTCCTAGGCGATCCGG	1254	8.45e-11	1172	7.48e-11	1.12969
DAPK3_3	DAPK3	GCGGCCAGTTTGCGATCGTG	432	2.91e-11	274	1.75e-11	1.66475	Death-associated protein kinase 3	Serine/threonine kinase which is involved in the regulation of apoptosis, autophagy, transcription, translation and actin cytoskeleton reorganization. Involved in the regulation of smooth muscle contraction. Regulates both type I (caspase-dependent) apoptotic and type II (caspase-independent) autophagic cell deaths signal, depending on the cellular setting. Involved in regulation of starvation-in…
DAPK3_4	DAPK3	TCGCGCACAAGATCGAGGCG	641	4.32e-11	580	3.7e-11	1.16731
FADD_1	FADD	CACGCTCTGTCAGGTTGCGG	1054	7.1e-11	848	5.41e-11	1.31281
FADD_2	FADD	GAGGCATAGGAACTTGAGCT	1190	8.02e-11	600	3.83e-11	2.0944
FADD_3	FADD	GCGCGTCGACGACTTCGAGG	964	6.5e-11	638	4.07e-11	1.5961	FAS-associated death domain protein	Apoptotic adaptor molecule that recruits caspase-8 or caspase-10 to the activated Fas (CD95) or TNFR-1 receptors (PubMed:7538907, PubMed:23955153, PubMed:19118384, PubMed:20935634, PubMed:16762833, PubMed:24025841).
FADD_4	FADD	TGACGTTAAATGCTGCACAC	1537	1.04e-10	1070	6.83e-11	1.5175
FAF1_3	FAF1	TGACTTGCTGGATTAAATGC	809	5.45e-11	814	5.2e-11	1.04964	FAS-associated factor 1	Potentiates but cannot initiate FAS-induced apoptosis (By similarity).
FAF1_4	FAF1	TTGATTTAATGACTCCTGCA	974	6.56e-11	1014	6.47e-11	1.01407
FAS_1	FAS	ATGTGAACATGGAATCATCA	2187	1.47e-10	1443	9.21e-11	1.60075
FAS_2	FAS	CAGGATCCAGATCTAACTTG	1607	1.08e-10	972	6.2e-11	1.74685
FAS_3	FAS	GTTGAGACTCAGAACTTGGA	1882	1.27e-10	1062	6.78e-11	1.87147	Tumor necrosis factor receptor superfamily member 6	Receptor for TNFSF6/FASLG. The adapter molecule FADD recruits caspase-8 to the activated receptor. The resulting death-inducing signaling complex (DISC) performs caspase-8 proteolytic activation which initiates the subsequent cascade of caspases (aspartate-specific cysteine proteases) mediating apoptosis. FAS-mediated apoptosis may have a role in the induction of peripheral tolerance, in the anti…
FAS_4	FAS	TAGGGACTGCACAGTCAATG	1932	1.3e-10	1025	6.54e-11	1.99141
IFI27L2_2	IFI27L2	CAGGAGGATGTTGGATGATG	457	3.08e-11	398	2.54e-11	1.21456
IFI27L2_3	IFI27L2	CCCCAACACTGACCCAACAG	741	5e-11	691	4.41e-11	1.13231	Interferon alpha-inducible protein 27-like protein 2	Plays a role in the apoptotic process and has a pro-apoptotic activity.
IFI27L2_4	IFI27L2	CTGTCTAGGACACTTACCCA	809	5.45e-11	442	2.82e-11	1.93119
IFNA8_3	IFNA8	GATGTAGAATTCATCTAGAA	322	2.17e-11	180	1.15e-11	1.88723	Interferon alpha-8	Plays a role in the apoptotic process and has a pro-apoptotic activity.
NUPR1_1	NUPR1	AGGGCTGGGGCGGTTGGTGT	522	3.52e-11	320	2.04e-11	1.72395
NUPR1_2	NUPR1	TATAGAGGTCAGATTCATCC	354	2.39e-11	256	1.63e-11	1.4603	Nuclear protein 1	Inhibits cell growth and facilitates programmed cell death by apoptosis after adriamycin-induced DNA damage through transactivation of TP53 (By similarity).
OSGIN1_1	OSGIN1	AGGACAGGCAGATACCAGAG	491	3.31e-11	506	3.23e-11	1.02452
OSGIN1_2	OSGIN1	AGGCCGATCCCAAAGCCCCG	298	2.01e-11	287	1.83e-11	1.09767	Oxidative stress-induced growth inhibitor 1	Regulates the differentiation and proliferation through the regulation of cell death.
OSGIN1_3	OSGIN1	CTGGGCCGGAACCTCCCCGG	173	1.16e-11	98	6.25e-12	1.86282
OSGIN1_4	OSGIN1	GCTGCAGAGGAAGCTCACCG	287	1.94e-11	294	1.88e-11	1.03124
PHACTR1_3	PHACTR1	CCGGTCTATATCATCCTCCG	370	2.49e-11	208	1.33e-11	1.87682	Phosphatase and actin regulator 1	Binds actin monomers (G actin) and plays a role in multiple processes including the regulation of actin cytoskeleton dynamics, actin stress fibers formation, cell motility and survival, formation of tubules by endothelial cells, and regulation of PPP1CA activity (PubMed:21798305, PubMed:21939755).
PIDD1_1	PIDD1	ACCCGGAATGACAACAGCTG	1811	1.22e-10	1630	1.04e-10	1.1743
PIDD1_4	PIDD1	GGGGGCGTCTAGCAGCTCAG	307	2.07e-11	181	1.16e-11	1.7927	p53-induced death domain-containing protein 1	Component of the DNA damage/stress response pathway that functions downstream of p53/TP53 and can either promote cell survival or apoptosis (PubMed:10973264, PubMed:15073321, PubMed:16360037, PubMed:17159900).
PTPN13_2	PTPN13	CAAACCGTTGCAGAGTTGGT	434	2.92e-11	351	2.24e-11	1.30424	Tyrosine-protein phosphatase non-receptor type 13	Tyrosine phosphatase which regulates negatively FAS-induced apoptosis and NGFR-mediated pro-apoptotic signaling (PubMed:15611135).
RIPK1_1	RIPK1	CCATGCGGCTGCCATAAAGA	1044	7.04e-11	960	6.12e-11	1.14943
RIPK1_2	RIPK1	GGCACCGCTAAGAAGAATGG	1319	8.9e-11	1056	6.74e-11	1.3196	Receptor-interacting serine/threonine-protein kinase 1	Kinase activity is essential to regulate necroptosis and apoptosis, two parallel forms of cell death: upon activation of its protein kinase activity, regulates assembly of two death-inducing complexes, namely complex IIa (RIPK1-FADD-CASP8), which drives apoptosis, and the complex IIb (RIPK1-RIPK3-MLKL), which drives necroptosis (By similarity).
RIPK1_4	RIPK1	TGGAAAAGGCGTGATACACA	1087	7.32e-11	1022	6.52e-11	1.12337
RNF122_2	RNF122	CAAGAAGTTACAATTATATG	443	2.99e-11	257	1.64e-11	1.82316	RING finger protein 122	May induce necrosis and apoptosis. May play a role in cell viability.
RNF122_3	RNF122	TGAGCGATACGGATATAAGG	297	2e-11	300	1.91e-11	1.04683
TCF25_1	TCF25	AGCTCTGCTCACACTCAGGG	969	6.53e-11	875	5.58e-11	1.1695
TCF25_2	TCF25	CTTTGCGTTTGAGCACAGTG	520	3.51e-11	308	1.97e-11	1.78373	Transcription factor 25	May play a role in cell death control. Acts as a transcriptional repressor. Has been shown to repress transcription of SRF in vitro and so may play a role in heart development.
TCF25_3	TCF25	GAGATGGCTCGAGACCTCGT	597	4.03e-11	596	3.8e-11	1.05819
TRADD_1	TRADD	CCTCCGCGCCTACCGCGAGG	1476	9.94e-11	1329	8.48e-11	1.17292	Tumor necrosis factor receptor type 1-associated DEATH domain protein	Adapter molecule for TNFRSF1A/TNFR1 that specifically associates with the cytoplasmic domain of activated TNFRSF1A/TNFR1 mediating its interaction with FADD (PubMed:7758105, PubMed:8612133, PubMed:23955153).
TRADD_3	TRADD	GGCTTCACCTCCGACAGAGA	1160	7.82e-11	1180	7.53e-11	1.0381
VPS37D_1	VPS37D	CAAATACCAGGAGCTTCGTG	401	2.7e-11	318	2.03e-11	1.33256
VPS37D_2	VPS37D	CAGAGGAAAGCATGCATCGC	435	2.93e-11	342	2.18e-11	1.34459	Vacuolar protein sorting-associated protein 37D	Component of the ESCRT-I complex, a regulator of vesicular trafficking process. Required for the sorting of endocytic ubiquitinated cargos into multivesicular bodies. May be involved in cell growth and differentiation.
VPS37D_4	VPS37D	GGCCCACCTGAGGCGGACGC	565	3.81e-11	314	2e-11	1.90325
Enrichment of calcium related genes
BEST2_1	BEST2	CGTACCCCTCGTGTACACGC	919	6.19e-11	771	4.92e-11	1.25815	Bestrophin-2	Forms calcium-sensitive chloride channels. Permeable to bicarbonate.
BEST2_3	BEST2	TCCAGGGTTTATGACCCGCG	229	1.54e-11	121	7.72e-12	1.99989
MICU1_1	MICU1	CCACCATCATTAGTCTTCGC	647	4.36e-11	365	2.33e-11	1.87349	Calcium uptake protein 1	Key regulator of mitochondrial calcium uniporter (MCU) that senses calcium level via its EF-hand domains (PubMed:20693986, PubMed:23101630, PubMed:23747253, PubMed:24313810, PubMed:24332854, PubMed:24503055, PubMed:24560927, PubMed:26341627, PubMed:26903221, PubMed:27099988).
MICU1_2	MICU1	CTGAACACAAGCCAGACTTG	1316	8.87e-11	1113	7.1e-11	1.2495
PCDHB13_1	PCDHB13	AGAGGAAACGTAGTCCCAGG	478	3.22e-11	447	2.85e-11	1.13014
PCDHB13_2	PCDHB13	ATCTCTGAGGACAGTCCGGT	760	5.12e-11	763	4.87e-11	1.05217	Protocadherin beta-13	Potential calcium-dependent cell-adhesion protein. May be involved in the establishment and maintenance of specific neuronal connections in the brain.
PCDHB13_3	PCDHB13	GAGCTGTGTTATCAGCATAG	353	2.38e-11	321	2.05e-11	1.16056
PCDHB13_4	PCDHB13	TGAGAACGCGCCTGAAACTG	394	2.66e-11	229	1.46e-11	1.82051
