# Supplementary material for: A genome-wide CRISPR-Cas9 knockout screen identifies FSP1 as the warfarin-resistant vitamin K reductase
Source: Nat Commun. 2023 Feb 14;14:828. doi: 10.1038/s41467-023-36446-8 (PMC9929328; doi:10.1038/s41467-023-36446-8)
Supplement: Supplementary file 5 — Supplementary Data 2 [file 41467_2023_36446_MOESM5_ESM.xlsx]

## Sheet: Final list
Final candidates of warfarin-resistant VKR
Sample 1									Sample 2
sgRNA_ID	Gene_ID	sgRNA_sequence	Sample_counts	CPM_sample	Control_counts	CPM_control	CPM_sample/CPM_control		sgRNA_ID	Gene_ID	sgRNA_sequence	Sample_counts	CPM_sample	Control_counts	CPM_control	CPM_sample/CPM_control		protein name	Protein functions from UniProtKB
AIFM2_2	AIFM2	CCAGCGCTCACGGTTCATCG	808	5.48e-11	896	4.74e-11	1.15594		AIFM2_1	AIFM2	CACTCTCATTCACTCCCAAG	462	3.11e-11	413	2.63e-11	1.18211		Ferroptosis suppressor protein 1	A NAD(P)H-dependent oxidoreductase involved in cellular oxidative stress response. At the plasma membrane, catalyzes reduction of coenzyme Q/ubiquinone-10 to ubiquinol-10, a lipophilic radical-trapping antioxidant that prevents lipid oxidative damage and consequently ferroptosis. Cooperates with GPX4 to suppress phospholipid peroxidation and ferroptosis. This anti-ferroptotic function is independ…
AIFM2_3	AIFM2	TCCGGCAGGGGCTAGTAGTG	399	2.71e-11	442	2.34e-11	1.15798		AIFM2_2	AIFM2	CCAGCGCTCACGGTTCATCG	797	5.37e-11	567	3.62e-11	1.48559
AIFM2_4	AIFM2	TGAGCGGGTGAGCAATCTGG	232	1.57e-11	224	1.19e-11	1.32512		AIFM2_4	AIFM2	TGAGCGGGTGAGCAATCTGG	262	1.77e-11	243	1.55e-11	1.13815
DHRS1_2	DHRS1	GCCACGGCCAATACCCCTGG	400	2.71e-11	361	1.91e-11	1.41992		DHRS1_2	DHRS1	GCCACGGCCAATACCCCTGG	325	2.19e-11	280	1.78e-11	1.22739		Dehydrogenase/reductase SDR family member 1	NADPH-dependent oxidoreductase which catalyzes the reduction of steroids (estrone, androstene-3,17-dione and cortisone) as well as prostaglandin E1, isatin and xenobiotics in vitro (PubMed:30031147).
DHRS1_3	DHRS1	GCGGCCAGTGATGTAAACTG	321	2.18e-11	321	1.7e-11	1.28072		DHRS1_4	DHRS1	TGGGATGATATCAACAACGT	437	2.94e-11	267	1.71e-11	1.72694
DHRS1_4	DHRS1	TGGGATGATATCAACAACGT	411	2.79e-11	273	1.44e-11	1.92919
GLYR1_1	GLYR1	AAGAAGCATTTCTTTCCGCG	566	3.84e-11	383	2.03e-11	1.8932		GLYR1_2	GLYR1	CACACCCACAGACAAAAAGT	467	3.15e-11	441	2.81e-11	1.11902		Putative oxidoreductase GLYR1	Nucleosome-destabilizing factor that is recruited to genes during transcriptional activation (PubMed:29759984).
GLYR1_2	GLYR1	CACACCCACAGACAAAAAGT	730	4.95e-11	503	2.66e-11	1.85994		GLYR1_3	GLYR1	CACGGTACTAGACTCCGGGA	340	2.29e-11	358	2.28e-11	1.00324
GLYR1_4	GLYR1	GAATCGACGTAATTCCAGTG	329	2.23e-11	369	1.95e-11	1.14248
MS4A10_1	MS4A10	GCAGCCTTCTTAAGGAGCTG	247	1.68e-11	222	1.18e-11	1.42329		MS4A10_2	MS4A10	GGTTCTTGACTATAGAGGCC	561	3.78e-11	495	3.16e-11	1.19692		Membrane-spanning 4-domains subfamily A member 10
MS4A10_2	MS4A10	GGTTCTTGACTATAGAGGCC	673	4.57e-11	572	3.03e-11	1.50807
MS4A10_3	MS4A10	GTCTTGGTATCCATTCTGGG	423	2.87e-11	439	2.32e-11	1.23509
MS4A10_4	MS4A10	TGGGACTTCTCGTGCTGGTG	603	4.09e-11	637	3.37e-11	1.21352
SDHA_1	SDHA	ACCGTGCATTATAACATGGG	647	4.39e-11	580	3.07e-11	1.43002		SDHA_1	SDHA	ACCGTGCATTATAACATGGG	682	4.6e-11	592	3.78e-11	1.21767		Succinate dehydrogenase [ubiquinone] flavoprotein subunit, mitochondrial	Flavoprotein (FP) subunit of succinate dehydrogenase (SDH) that is involved in complex II of the mitochondrial electron transport chain and is responsible for transferring electrons from succinate to ubiquinone (coenzyme Q) (PubMed:24781757).
SDHA_2	SDHA	ATAAGGTGTGCAATAGCGAG	1580	1.07e-10	1951	1.03e-10	1.03788		SDHA_2	SDHA	ATAAGGTGTGCAATAGCGAG	1684	1.13e-10	1623	1.04e-10	1.09561
SDHA_4	SDHA	TGTCATCGCACTGTGCATAG	454	3.08e-11	410	2.17e-11	1.41891		SDHA_3	SDHA	GCCCATCACCTCGACCACGG	242	1.63e-11	203	1.29e-11	1.26045
									SDHA_4	SDHA	TGTCATCGCACTGTGCATAG	360	2.43e-11	330	2.11e-11	1.15201
Note: FSP1 was named as AIFM2 in the Brunello library

## Sheet: Selected
Potential candidates of warfarin-resistant VKR
Sample 1									Sample 2
sgRNA_ID	Gene_ID	sgRNA_sequence	Sample_counts	CPM_sample	Control_counts	CPM_control	CPM_sample/CPM_control		sgRNA_ID	Gene_ID	sgRNA_sequence	Sample_counts	CPM_sample	Control_counts	CPM_control	CPM_sample/CPM_control		protein name	Protein functions from UniProtKB
AIFM2_2	AIFM2	CCAGCGCTCACGGTTCATCG	808	5.48e-11	896	4.74e-11	1.15594		AIFM2_1	AIFM2	CACTCTCATTCACTCCCAAG	462	3.11e-11	413	2.63e-11	1.18211		Ferroptosis suppressor protein 1	A NAD(P)H-dependent oxidoreductase involved in cellular oxidative stress response. At the plasma membrane, catalyzes reduction of coenzyme Q/ubiquinone-10 to ubiquinol-10, a lipophilic radical-trapping antioxidant that prevents lipid oxidative damage and consequently ferroptosis. Cooperates with GPX4 to suppress phospholipid peroxidation and ferroptosis. This anti-ferroptotic function is independ…
AIFM2_3	AIFM2	TCCGGCAGGGGCTAGTAGTG	399	2.71e-11	442	2.34e-11	1.15798		AIFM2_2	AIFM2	CCAGCGCTCACGGTTCATCG	797	5.37e-11	567	3.62e-11	1.48559
AIFM2_4	AIFM2	TGAGCGGGTGAGCAATCTGG	232	1.57e-11	224	1.19e-11	1.32512		AIFM2_4	AIFM2	TGAGCGGGTGAGCAATCTGG	262	1.77e-11	243	1.55e-11	1.13815
ALDH16A1_1	ALDH16A1	CTGTCCCGAAGGTACCTCCG	314	2.13e-11	379	2.01e-11	1.06218		ALDH16A1_1	ALDH16A1	CTGTCCCGAAGGTACCTCCG	400	2.69e-11	319	2.03e-11	1.32452		Aldehyde dehydrogenase family 16 member A1		The active site cysteine and glutamate residues are not conserved in this protein. Its activity is therefore unsure.Curated
ALDH16A1_3	ALDH16A1	GCTGTTCGAGAGGTTCGAGA	1276	8.66e-11	1382	7.31e-11	1.18335		ALDH16A1_2	ALDH16A1	GCAGGGTTGAGGGAACAGCG	345	2.33e-11	257	1.64e-11	1.41848
ALDH16A1_4	ALDH16A1	TGTGGGATGAAGCCATGAGA	1022	6.94e-11	1253	6.63e-11	1.04548		ALDH16A1_3	ALDH16A1	GCTGTTCGAGAGGTTCGAGA	1290	8.69e-11	1196	7.63e-11	1.13905
DHRS1_2	DHRS1	GCCACGGCCAATACCCCTGG	400	2.71e-11	361	1.91e-11	1.41992		DHRS1_2	DHRS1	GCCACGGCCAATACCCCTGG	325	2.19e-11	280	1.78e-11	1.22739		Dehydrogenase/reductase SDR family member 1	NADPH-dependent oxidoreductase which catalyzes the reduction of steroids (estrone, androstene-3,17-dione and cortisone) as well as prostaglandin E1, isatin and xenobiotics in vitro (PubMed:30031147).
DHRS1_3	DHRS1	GCGGCCAGTGATGTAAACTG	321	2.18e-11	321	1.7e-11	1.28072		DHRS1_4	DHRS1	TGGGATGATATCAACAACGT	437	2.94e-11	267	1.71e-11	1.72694
DHRS1_4	DHRS1	TGGGATGATATCAACAACGT	411	2.79e-11	273	1.44e-11	1.92919
GLYR1_1	GLYR1	AAGAAGCATTTCTTTCCGCG	566	3.84e-11	383	2.03e-11	1.8932		GLYR1_2	GLYR1	CACACCCACAGACAAAAAGT	467	3.15e-11	441	2.81e-11	1.11902		Putative oxidoreductase GLYR1	Nucleosome-destabilizing factor that is recruited to genes during transcriptional activation (PubMed:29759984).
GLYR1_2	GLYR1	CACACCCACAGACAAAAAGT	730	4.95e-11	503	2.66e-11	1.85994		GLYR1_3	GLYR1	CACGGTACTAGACTCCGGGA	340	2.29e-11	358	2.28e-11	1.00324
GLYR1_4	GLYR1	GAATCGACGTAATTCCAGTG	329	2.23e-11	369	1.95e-11	1.14248
MOXD1_1	MOXD1	CCAAGGGATAATCCAACATG	420	2.85e-11	462	2.45e-11	1.164		MOXD1_1	MOXD1	CCAAGGGATAATCCAACATG	474	3.2e-11	404	2.58e-11	1.23935		DBH-like monooxygenase protein 1
MOXD1_2	MOXD1	GCAAACACATGAATTCCACT	407	2.76e-11	515	2.73e-11	1.01327		MOXD1_3	MOXD1	GCGTCCGCCGACATCGTCGT	111	7.47e-12	64	4.09e-12	1.82839
MS4A10_1	MS4A10	GCAGCCTTCTTAAGGAGCTG	247	1.68e-11	222	1.18e-11	1.42329		MS4A10_2	MS4A10	GGTTCTTGACTATAGAGGCC	561	3.78e-11	495	3.16e-11	1.19692		Membrane-spanning 4-domains subfamily A member 10
MS4A10_2	MS4A10	GGTTCTTGACTATAGAGGCC	673	4.57e-11	572	3.03e-11	1.50807
MS4A10_3	MS4A10	GTCTTGGTATCCATTCTGGG	423	2.87e-11	439	2.32e-11	1.23509
MS4A10_4	MS4A10	TGGGACTTCTCGTGCTGGTG	603	4.09e-11	637	3.37e-11	1.21352
RDH12_2	RDH12	CCTGCAGAGATGTACTGAAG	980	6.65e-11	860	4.55e-11	1.46052		RDH12_1	RDH12	CCATATTCTGATCAACAATG	568	3.83e-11	569	3.63e-11	1.05322		Retinol dehydrogenase 12	Retinoids dehydrogenase/reductase with a clear preference for NADP. Displays high activity towards 9-cis, 11-cis and all-trans-retinal. Shows very weak activity towards 13-cis-retinol (PubMed:15865448, PubMed:12226107).
RDH12_3	RDH12	GATGGCTTTGAAACCCACCT	496	3.36e-11	566	3e-11	1.1223		RDH12_2	RDH12	CCTGCAGAGATGTACTGAAG	922	6.21e-11	764	4.87e-11	1.27575
RDH12_4	RDH12	GGTGGTTAATGTGTCCTCGG	605	4.1e-11	494	2.62e-11	1.5691		RDH12_3	RDH12	GATGGCTTTGAAACCCACCT	408	2.75e-11	378	2.41e-11	1.14022
									RDH12_4	RDH12	GGTGGTTAATGTGTCCTCGG	479	3.23e-11	490	3.13e-11	1.0308
SDHA_1	SDHA	ACCGTGCATTATAACATGGG	647	4.39e-11	580	3.07e-11	1.43002		SDHA_1	SDHA	ACCGTGCATTATAACATGGG	682	4.6e-11	592	3.78e-11	1.21767		Succinate dehydrogenase [ubiquinone] flavoprotein subunit, mitochondrial	Flavoprotein (FP) subunit of succinate dehydrogenase (SDH) that is involved in complex II of the mitochondrial electron transport chain and is responsible for transferring electrons from succinate to ubiquinone (coenzyme Q) (PubMed:24781757).
SDHA_2	SDHA	ATAAGGTGTGCAATAGCGAG	1580	1.07e-10	1951	1.03e-10	1.03788		SDHA_2	SDHA	ATAAGGTGTGCAATAGCGAG	1684	1.13e-10	1623	1.04e-10	1.09561
SDHA_4	SDHA	TGTCATCGCACTGTGCATAG	454	3.08e-11	410	2.17e-11	1.41891		SDHA_3	SDHA	GCCCATCACCTCGACCACGG	242	1.63e-11	203	1.29e-11	1.26045
									SDHA_4	SDHA	TGTCATCGCACTGTGCATAG	360	2.43e-11	330	2.11e-11	1.15201
GGCX was used as the positive control in the screening search
GGCX_1	GGCX	GCCAGTGCGGCCATCACGGT	457	3.08e-11	280	1.79e-11	1.72103		GGCX_1	GGCX	GCCAGTGCGGCCATCACGGT	369	2.5e-11	335	1.77e-11	1.41069
GGCX_2	GGCX	GCCTGCACGATGTCCACACG	371	2.5e-11	284	1.81e-11	1.37773		GGCX_2	GGCX	GCCTGCACGATGTCCACACG	435	2.95e-11	355	1.88e-11	1.56923
GGCX_3	GGCX	GTCCGTTGGTCGATTCAGCA	549	3.7e-11	506	3.23e-11	1.14633		GGCX_3	GGCX	GTCCGTTGGTCGATTCAGCA	380	2.58e-11	436	2.31e-11	1.11621
									GGCX_4	GGCX	TGTGTGTATAAGAGGAGCCG	189	1.28e-11	186	9.84e-12	1.30317
Note: FSP1 was named as AIFM2 in the Brunello library
