# Supplementary material for: A genome-wide CRISPR-Cas9 knockout screen identifies FSP1 as the warfarin-resistant vitamin K reductase
Source: Nat Commun. 2023 Feb 14;14:828. doi: 10.1038/s41467-023-36446-8 (PMC9929328; doi:10.1038/s41467-023-36446-8)
Supplement: Supplementary file 7 — Source Data [file 41467_2023_36446_MOESM7_ESM.xlsx]

## Sheet: Fig. 1
Fig. 1d							Fig. 1e					Fig. 1g
Vitamin K, nM	Cell viability
10000	21.1	21.8	23.9	22.5	27.5
2500.34	20.4	16.4	21.8	21.8	24.6
625.173	18.2	16.4	21.1	19.6	22.1
156.315	33.2	31.1	36.4	32.1	35.7
39.0841	52.9	61.1	63.9	59.3	56.1
9.77237	75	87.5	85.4	87.9	93.9
2.44343	94.3	97.1	97.9	94.3	112.5
0.610942	96.8	97.9	104.3	102.9	115.4
0.152757	93.6	104.3	106.1	99.6	111.1
0.038107	101.8	101.8	104.3	98.2	107.5

## Sheet: Fig. 2
Fig. 2c				Fig. 2d				Fig. 2e						Fig. 2f					Fig. 2g					Fig. 2h
sgRNA ID	library position	CPM ratio, sample/control		Candidate sgRNA	Activity										Activity				Time, min.	Control	HEK293 + FSP1	HEK293			- warfarin			+ warfarin
FOXD2_2	249	1.36262		Control	101.08	104.771	92.7921							-FSP1	10.682	10.494	10.807		-0.0425	0.030518	-0.0186	-0.00334		HEK293	524.7	589.3	576	614.2	557.9	576.7
ROMO1_3	281	1.31739		GGCX	21.4893	25.4203	27.7495							+FSP1	97.693	101.064	104.434		-0.02917	0.029564	-0.02384	-0.00954		HEK293+FSP1	1781.6	1685.9	1825.6	1675.5	1952.4	1812.5
FAM205A_2	331	1.32104		DHRS1-2	90.8442	91.8685	81.7021												-0.01583	0.028133	-0.0329	-0.01812
HDAC1_3	368	1.34026		DHRS1-4	104.165	102.672	93.585												-0.0025	0.025272	-0.04292	-0.02718
C3orf70_2	426	1.41903		FSP1-1	54.501	66.0666	56.8201												0.010833	0.018597	-0.05245	-0.03576
ZNF720_3	438	1.50331		FSP1-2	25.4297	27.9141	23.7923												0.024167	0.010967	-0.0596	-0.04244
CHD5_3	473	1.39739		GLYR1-1	100.281	99.4219	92.1932												0.0375	0.002384	-0.06437	-0.04578
RPS10-NUDT3_4	537	1.39486		GLYR1-2	102.074	98.8505	97.7872												0.050833	-0.00668	-0.0658	-0.04387
KRTAP1-3_4	549	1.38402		MS4A10-1	103.482	102.748	95.83												0.064167	-0.01574	-0.0639	-0.03862
OR2AT4_4	657	1.55829		MS4A10-2	106.45	109.666	103.234												0.0775	-0.02241	-0.06056	-0.03195
SEC22B_3	708	1.361		SDHA-1	87.463	85.2954	87.919												0.090833	-0.02241	-0.05674	-0.0248
CDC37_3	721	1.40066		SDHA-4	89.3263	92.1886	91.0075												0.104167	-0.01717	-0.05245	-0.01955
CREBZF_4	885	1.46428																	0.1175	-0.00954	-0.04768	-0.01478
ATXN7L2_4	886	1.34958																	0.130833	-0.00191	-0.04101	-0.01097
ITSN2_4	935	1.45656																	0.144167	0.005722	-0.03386	-0.00763
CT47A12_4	936	1.32833																	0.1575	0.013351	-0.02813	-0.00477
ADCY4_2	961	1.41009																	0.170833	0.020027	-0.02384	-0.00334
INSRR_4	962	1.40675																	0.184167	0.024796	-0.02003	-0.00238
DIS3L2_2	993	1.47524																	0.1975	0.02718	-0.01669	-0.00143
PRRC1_2	1029	1.74096																	0.210833	0.027657	-0.01383	-0.00095
C17orf100_3	1030	1.48354																	0.224167	0.029087	-0.01097	0.000477
POLR2G_3	1031	1.46122																	0.2375	0.030041	-0.00811	0.001431
LOC100652758_4	1053	1.46657																	0.250833	0.030041	-0.00477	0.002384
CT62_3	1054	1.30762																	0.264167	0.029087	-0.00143	0.002861
CYTIP_2	1121	1.40384																	0.2775	0.02861	0.001907	0.002861
FGFRL1_1	1122	1.3411																	0.290833	0.02861	0.002861	0.002861
GC_4	1123	1.34031																	0.304167	0.028133	0.004292	0.004292
RPL34_2	1154	1.44356																	0.3175	0.028133	0.006199	0.006199
GLA_3	1178	1.39844																	0.330833	0.02861	0.007153	0.006676
ADAM30_4	1179	1.38903																	0.344167	0.027657	0.007153	0.006676
HUS1B_3	1180	1.34809																	0.3575	0.02718	0.007153	0.006676
AKAP8L_3	1181	1.33956																	0.370833	0.026703	0.007629	0.007153
MT1E_4	1182	1.30832																	0.384167	0.026703	0.00906	0.006199
PDCD7_4	1226	1.42605																	0.3975	0.026226	0.011921	0.004292
NCCRP1_4	1227	1.32603																	0.410833	0.025272	0.015259	0.005245
MICAL2_2	1247	1.5309																	0.424167	0.025749	0.019073	0.008106
AQP9_4	1304	1.48825																	0.4375	0.026226	0.023365	0.01049
ADAMTS7_3	1412	1.53083																	0.450833	0.026703	0.027657	0.012398
TMEM178A_2	1454	1.67218																	0.464167	0.02718	0.030994	0.014305
PLEKHM2_3	1455	1.40587																	0.4775	0.030041	0.031948	0.016212
U2AF2_4	1485	1.35498																	0.490833	0.033379	0.032902	0.017643
LIMCH1_1	1511	1.43166																	0.504167	0.036716	0.032902	0.017643
ATP5S_4	1543	1.34024																	0.5175	0.039577	0.030994	0.019073
MKRN3_2	1573	1.59822																	0.530833	0.041962	0.027657	0.01812
LDHA_4	1609	1.40249																	0.544167	0.042915	0.023842	0.014782
TMEM139_3	1610	1.34564																	0.5575	0.042915	0.020981	0.00906
SPC25_3	1644	1.62757																	0.570833	0.041962	0.019073	0.004292
PEX16_2	1645	1.31874																	0.584167	0.040054	0.01812	0
MTA1_4	1646	1.30035																	0.5975	0.036716	0.018597	-0.00525
SLC16A11_2	1693	1.31721																	0.610833	0.033855	0.019073	-0.00954
GNRHR_4	1728	1.80426																	0.624167	0.031948	0.018597	-0.01097
PPIG_2	1729	1.48639																	0.6375	0.031471	0.014782	-0.00858
TMEM91_4	1757	1.3586																	0.650833	0.032425	0.010967	-0.00477
RBBP5_4	1758	1.34231																	0.664167	0.033855	0.010014	-0.00095
ANKRD65_2	1801	1.36378																	0.6775	0.035286	0.01049	0.002384
KLF13_2	1842	1.784																	0.690833	0.03767	0.012875	0.008106
PFKM_4	1843	1.47131																	0.704167	0.039577	0.015736	0.013351
PRKAG3_4	1844	1.38696																	0.7175	0.041008	0.019073	0.015736
PLA2G1B_4	1845	1.31974																	0.730833	0.041962	0.020981	0.015259
PABPN1_2	1885	1.56698																	0.744167	0.044346	0.020504	0.014305
TPGS2_2	1886	1.46739																	0.7575	0.048161	0.01812	0.014305
FBXW5_2	1913	1.45572																	0.770833	0.051022	0.016212	0.013828
EMC7_4	1914	1.44515																	0.784167	0.052452	0.015736	0.014305
NF2_3	1945	1.60613																	0.7975	0.052452	0.016689	0.014305
NOLC1_1	1946	1.41717																	0.810833	0.051498	0.018597	0.015259
C1QTNF4_1	1984	1.32238																	0.824167	0.050545	0.020504	0.015259
DLG3_4	2023	1.39521																	0.8375	0.051022	0.021935	0.014305
SARS2_4	2024	1.30311																	0.850833	0.052452	0.022411	0.012875
GIMAP6_2	2066	1.76359																	0.864167	0.053883	0.022411	0.012398
POLI_4	2067	1.48251																	0.8775	0.054359	0.022888	0.012398
GTPBP6_2	2068	1.33151																	0.890833	0.054836	0.022888	0.011921
CTSH_4	2147	1.41668																	0.904167	0.054836	0.023842	0.013351
ARHGEF33_1	2148	1.33303																	0.9175	0.053883	0.025272	0.016689
TRIM48_3	2185	1.606																	0.930833	0.051498	0.026703	0.020027
CISD3_2	2268	1.86967																	0.944167	0.047684	0.028133	0.022888
MAL2_2	2269	1.53016																	0.9575	0.043869	0.029087	0.026226
CCDC174_4	2270	1.49664																	0.970833	0.040054	0.031471	0.030994
TAF5_2	2271	1.35918																	0.984167	0.037193	0.035286	0.03624
NKX2-1_2	2272	1.34982																	0.9975	0.037193	0.040054	0.041485
ETS1_4	2312	1.42579																	1.01083	0.040531	0.047207	0.045776
GAGE10_3	2360	1.49112																	1.02417	0.048637	0.055313	0.049114
MMP3_3	2361	1.40424																	1.0375	0.059128	0.061512	0.051498
PIGY_2	2362	1.4001																	1.05083	0.068665	0.063896	0.053406
LEPR_1	2432	1.32593																	1.06417	0.074863	0.06485	0.053883
KATNB1_3	2474	1.63381																	1.0775	0.078201	0.067234	0.053406
CMC1_2	2475	1.4538																	1.09083	0.079155	0.068665	0.051975
SYN2_1	2521	1.47813																	1.10417	0.078678	0.069618	0.051975
CABP7_4	2522	1.44452																	1.1175	0.076294	0.070572	0.053883
MEPCE_1	2558	1.4218																	1.13083	0.075817	0.073433	0.056267
LOC728485_4	2559	1.32908																	1.14417	0.076294	0.076294	0.058651
COMMD9_3	2602	2.18062																	1.1575	0.077724	0.077248	0.060558
C4orf48_2	2603	1.66687																	1.17083	0.080585	0.076294	0.061989
PTGER4_3	2604	1.61004																	1.18417	0.08297	0.075817	0.062943
PHF13_2	2605	1.32113																	1.1975	0.085354	0.077248	0.062943
COX7A1_1	2681	1.53857																	1.21083	0.086784	0.080109	0.060081
ZNF462_1	2726	1.47863																	1.22417	0.089169	0.081539	0.056744
ADRA1D_4	2834	1.44628																	1.2375	0.090599	0.078678	0.054836
ZNF90_3	2882	1.66558																	1.25083	0.090122	0.074387	0.056267
LEFTY2_1	2883	1.46806																	1.26417	0.089645	0.071049	0.058651
SLC35B2_2	2884	1.4323																	1.2775	0.091553	0.069141	0.060558
BTNL10_3	2923	1.33967																	1.29083	0.095367	0.068188	0.062466
C19orf54_4	2974	1.86848																	1.30417	0.098705	0.067234	0.06485
DRC1_1	2975	1.59038																	1.3175	0.103951	0.068188	0.066757
EPHA2_2	2976	1.49945																	1.33083	0.109673	0.070572	0.067234
ZNF18_3	2977	1.37113																	1.34417	0.115395	0.073433	0.065804
TMEM253_2	2978	1.3102																	1.3575	0.118732	0.076771	0.06628
TASP1_2	3027	1.65428																	1.37083	0.121117	0.080109	0.068665
OARD1_3	3028	1.31568																	1.38417	0.124454	0.0844	0.07391
ENTPD6_3	3077	1.64876																	1.3975	0.128269	0.091076	0.079632
POLR3H_4	3078	1.43857																	1.41083	0.13113	0.101566	0.085354
KCNG3_4	3079	1.43247																	1.42417	0.132084	0.110626	0.091553
DNAJC16_4	3080	1.40467																	1.4375	0.133991	0.119686	0.099182
KRTAP13-4_3	3081	1.36626																	1.45083	0.135422	0.1297	0.109196
LIPA_3	3082	1.32203																	1.46417	0.137806	0.147343	0.123024
B3GALNT1_2	3143	1.35671																	1.4775	0.141144	0.188828	0.148296
RBM14_3	3188	1.58989																	1.49083	0.147343	0.329494	0.211239
FAM216A_3	3189	1.49113																	1.50417	0.161171	0.768661	0.413418
ZNF70_3	3190	1.47855																	1.5175	0.201225	1.83535	0.988483
HIST1H2AB_3	3240	1.94394																	1.53083	0.351429	3.89337	2.28834
MSC_1	3241	1.36672																	1.54417	0.822067	7.20787	4.66251
BMP6_1	3242	1.34342																	1.5575	1.94502	11.8613	8.33273
BEST2_3	3287	1.99989																	1.57083	4.03786	17.6859	13.33
UBAP2_2	3288	1.35962																	1.58417	7.26318	24.2023	19.4311
TOMM5_4	3329	1.89811																	1.5975	11.6005	30.6835	26.0983
NBR1_4	3330	1.51989																	1.61083	16.8629	36.365	32.5642
WIPF2_4	3396	1.51476																	1.62417	22.6507	40.6728	38.0864
FFAR2_4	3397	1.31834																	1.6375	28.3618	43.2992	42.1529
GTF2I_4	3435	1.522																	1.65083	33.3734	44.1828	44.5118
TMPRSS9_2	3436	1.4695																	1.66417	37.2782	43.4933	45.136
SENP6_2	3437	1.40042																	1.6775	39.9156	41.5812	44.2195
DZIP1_3	3438	1.38169																	1.69083	41.2531	38.8584	42.1333
TACR3_4	3439	1.38304																	1.70417	41.3365	35.6851	39.2847
ADAMTS20_4	3500	1.60153																	1.7175	40.3228	32.3391	36.0131
MCTP1_1	3501	1.51947																	1.73083	38.4555	29.0413	32.5813
MRPL30_1	3502	1.39936																	1.74417	35.9817	25.9628	29.2067
ETS1_3	3550	1.3735																	1.7575	33.1092	23.2067	26.0582
CT83_2	3551	1.33717																	1.77083	30.0331	20.8087	23.2372
SLC38A4_2	3595	1.4343																	1.78417	26.9527	18.7573	20.7791
CYP4A22_2	3596	1.38017																	1.7975	24.0336	17.0178	18.671
MTOR_2	3597	1.3124																	1.81083	21.3742	15.5454	16.8791
POLR2J_4	3664	1.57804																	1.82417	19.0048	14.2946	15.3584
CPSF2_3	3665	1.49233																	1.8375	16.912	13.2184	14.0677
MSLN_4	3666	1.40624																	1.85083	15.0642	12.2762	12.9652
CANX_2	3667	1.38397																	1.86417	13.4282	11.4327	12.0149
CCDC144A_4	3668	1.37682																	1.8775	11.9801	10.6669	11.1866
TMEM190_4	3669	1.3083																	1.89083	10.6993	9.9678	10.4599
NDC80_3	3730	1.81501																	1.90417	9.57012	9.33313	9.82475
GPR84_1	3731	1.48005																	1.9175	8.57687	8.76904	9.27639
MCAM_4	3732	1.42983																	1.93083	7.70664	8.28123	8.81052
ACSM4_2	3733	1.4137																	1.94417	6.95515	7.87115	8.42571
TMLHE_4	3734	1.33374																	1.9575	6.31762	7.5345	8.11815
NOVA1_1	3735	1.3243																	1.97083	5.78928	7.26605	7.8826
GPC2_4	3736	1.31743																	1.98417	5.36537	7.0529	7.70521
MYOT_1	3791	1.65267																	1.9975	5.03731	6.87695	7.56931
OR5L1_2	3792	1.53546																	2.01083	4.79269	6.71768	7.45535
R3HDM2_3	3793	1.34258																	2.02417	4.61006	6.55651	7.34281
PYCARD_4	3794	1.31777																	2.0375	4.46367	6.38008	7.21121
CCDC3_3	3850	1.53923																	2.05083	4.33016	6.17647	7.04718
ADCY7_3	3851	1.48528																	2.06417	4.19426	5.94282	6.84404
IL13RA2_1	3852	1.38686																	2.0775	4.04644	5.68295	6.60229
GRP_3	3853	1.34883																	2.09083	3.88336	5.40638	6.32954
SURF4_2	3909	1.7614																	2.10417	3.70646	5.12648	6.03819
SKIV2L2_3	3910	1.38501																	2.1175	3.52001	4.85325	5.74303
PPM1E_3	3911	1.37015																	2.13083	3.33118	4.59576	5.45549
VWA2_3	3912	1.31347																	2.14417	3.1476	4.36211	5.18799
ZNF587B_3	3960	1.39585																	2.1575	2.97546	4.15659	4.94337
OR5L1_3	3961	1.30617																	2.17083	2.81668	3.97682	4.72164
CDC42SE2_1	4018	1.77265																	2.18417	2.67363	3.81804	4.52042
CXorf49B_3	4019	1.76485																	2.1975	2.54869	3.67546	4.33731
INAFM1_3	4020	1.68243																	2.21083	2.44284	3.54576	4.16708
SYNRG_3	4021	1.52933																	2.22417	2.35224	3.42655	4.00543
TVP23C-CDRT4_2	4022	1.50331																	2.2375	2.27165	3.3164	3.8538
RAB9B_4	4023	1.39745																	2.25083	2.19822	3.21674	3.71599
ZNF410_1	4089	1.76896																	2.26417	2.13051	3.1333	3.59535
FBLN7_2	4090	1.37386																	2.2775	2.07043	3.0694	3.49283
FCN2_4	4091	1.37566																	2.29083	2.02084	3.02601	3.41177
AKT1S1_1	4147	1.31386																	2.30417	1.98603	3.00169	3.35455
CMIP_4	4148	1.304																	2.3175	1.96886	2.99263	3.32069
SETD6_3	4216	1.36295																	2.33083	1.97029	2.99549	3.30257
ANKRD13B_2	4217	1.30036																	2.34417	1.98555	3.00646	3.29399
STARD5_3	4282	1.68752																	2.3575	2.0113	3.01886	3.28875
DNAJB14_4	4283	1.58393																	2.37083	2.04086	3.02553	3.28159
SMIM4_4	4284	1.31722																	2.38417	2.06709	3.02029	3.26729
OR9A2_4	4338	1.64035																	2.3975	2.08235	3.00169	3.24202
SLC38A4_3	4339	1.46758																	2.41083	2.08235	2.97022	3.20482
TIMM23_1	4340	1.42581																	2.42417	2.06804	2.9254	3.15428
NDUFC1_2	4341	1.41488																	2.4375	2.04039	2.86579	3.09372
CXorf49B_2	4342	1.40548																	2.45083	1.99985	2.79713	3.02506
SHBG_1	4343	1.38513																	2.46417	1.94693	2.72512	2.95162
TMEM179B_1	4344	1.33528																	2.4775	1.88541	2.65503	2.87676
MRFAP1_1	4389	1.50626																	2.49083	1.81866	2.58779	2.80285
NXF2_3	4390	1.42979																	2.50417	1.75047	2.5239	2.73323
BACE2_4	4391	1.30243																	2.5175	1.68228	2.46382	2.66838
ALKBH7_3	4448	1.9366																	2.53083	1.61648	2.40993	2.60925
XYLT1_1	4449	1.43917																	2.54417	1.55544	2.36225	2.55537
IQGAP1_2	4450	1.3683																	2.5575	1.50108	2.31981	2.50483
CAD_3	4507	1.6735																	2.57083	1.45531	2.2831	2.4581
INO80B_2	4508	1.57393																	2.58417	1.41811	2.25115	2.41423
FERD3L_3	4509	1.40503																	2.5975	1.39046	2.22683	2.37799
ARHGEF2_4	4510	1.34184																	2.61083	1.36995	2.20966	2.35271
GPC5_3	4511	1.31264																	2.62417	1.35946	2.19774	2.34318
RIMKLB_3	4620	1.98376																	2.6375	1.35851	2.19011	2.35367
RNF168_4	4621	1.527																	2.65083	1.37091	2.18534	2.39277
RNF148_2	4622	1.38096																	2.66417	1.39856	2.18439	2.4724
H1F0_2	4623	1.36039																	2.6775	1.44386	2.18487	2.59781
ANOS1_1	4680	1.52595																	2.69083	1.50871	2.18821	2.77424
CT47A3_2	4681	1.43527																	2.70417	1.59264	2.19727	3.00503
KREMEN2_4	4682	1.43682																	2.7175	1.6923	2.21634	3.29399
RPL30_3	4683	1.39386																	2.73083	1.80387	2.25258	3.64065
PLEKHO1_4	4684	1.31943																	2.74417	1.92356	2.31886	4.0412
C15orf62_3	4748	1.76577																	2.7575	2.04945	2.4333	4.49514
PIAS3_2	4749	1.692																	2.77083	2.17724	2.61116	5.00393
VGF_3	4750	1.56926																	2.78417	2.3036	2.86436	5.56469
EAPP_3	4751	1.47967																	2.7975	2.42472	3.19576	6.16455
CTAGE1_4	4752	1.42638																	2.81083	2.5363	3.59774	6.78348
TMCO3_2	4753	1.40483																	2.82417	2.63166	4.05264	7.39431
FAM217B_4	4754	1.37523																	2.8375	2.70605	4.53615	7.96509
BHLHB9_4	4809	1.75883																	2.85083	2.75516	5.02491	8.46767
LRP2_3	4810	1.539																	2.86417	2.77615	5.4965	8.88109
PAFAH1B3_4	4811	1.52935																	2.8775	2.7709	5.93615	9.19723
MED31_2	4812	1.48034																	2.89083	2.74229	6.33335	9.42039
NDST4_4	4813	1.42387																	2.90417	2.69604	6.67906	9.55868
MEX3A_2	4814	1.39076																	2.9175	2.63405	6.96516	9.62257
MLLT10_3	4815	1.31277																	2.93083	2.56014	7.18117	9.61685
HIST1H3D_3	4816	1.30196																	2.94417	2.47908	7.31802	9.54294
RAVER2_4	4872	1.40749																	2.9575	2.3942	7.37238	9.40085
GMNN_3	4873	1.359																	2.97083	2.30646	7.34425	9.19151
FGF12_3	4942	1.80744																	2.98417	2.21634	7.24125	8.91781
KRT8_4	4943	1.57867																	2.9975	2.12812	7.07245	8.58593
PLEKHA3_3	4944	1.53401																	3.01083	2.04277	6.8531	8.20828
ELMO3_3	4945	1.32437																	3.02417	1.96123	6.59943	7.80058
FGF9_2	4946	1.31218																	3.0375	1.88494	6.32477	7.37524
BPHL_3	5002	1.86941																	3.05083	1.8177	6.04105	6.94466
MGARP_1	5003	1.64341																	3.06417	1.76001	5.75733	6.52027
C4orf46_4	5004	1.52053																	3.0775	1.71185	5.48267	6.11496
DLGAP1_4	5005	1.47176																	3.09083	1.67465	5.22232	5.73492
C1QTNF7_4	5006	1.34451																	3.10417	1.65033	4.97913	5.38206
RGSL1_3	5076	1.6597																	3.1175	1.63841	4.75264	5.05924
KHDRBS1_4	5077	1.43354																	3.13083	1.63746	4.54283	4.76885
GPSM2_1	5143	1.78185																	3.14417	1.64461	4.34589	4.50706
MON1A_1	5144	1.51062																	3.1575	1.6551	4.15754	4.2696
KIAA0895L_4	5145	1.42357																	3.17083	1.66321	3.97348	4.05073
SSTR4_2	5146	1.40931																	3.18417	1.66511	3.79467	3.84903
IQSEC2_4	5147	1.34652																	3.1975	1.66035	3.62206	3.66306
PAQR8_3	5148	1.33525																	3.21083	1.65176	3.45802	3.49283
RRS1_2	5149	1.33377																	3.22417	1.6427	3.30734	3.34024
ABCC8_2	5150	1.31331																	3.2375	1.63841	3.17621	3.20959
PDXP_3	5226	1.58617																	3.25083	1.64127	3.06749	3.10183
JAK3_4	5227	1.54104																	3.26417	1.65367	2.98023	3.01504
TEAD4_3	5228	1.53212																	3.2775	1.6737	2.913	2.94828
MED13_4	5229	1.37898																	3.29083	1.69754	2.86865	2.89774
FGFBP2_4	5230	1.36503																	3.30417	1.71995	2.85006	2.8615
ATP1B4_2	5286	1.65641																	3.3175	1.73712	2.86102	2.83575
PFDN6_2	5287	1.56094																	3.33083	1.74809	2.90155	2.81906
NEUROG1_4	5288	1.38965																	3.34417	1.75285	2.97499	2.81095
CPSF3L_3	5289	1.35624																	3.3575	1.75238	3.0818	2.80952
SPARCL1_4	5290	1.30682																	3.37083	1.74713	3.21913	2.81191
APELA_4	5357	1.6727																	3.38417	1.73807	3.3803	2.81477
SLC25A1_3	5358	1.42446																	3.3975	1.72663	3.55768	2.81763
C12orf65_2	5359	1.4168																	3.41083	1.71328	3.74222	2.82288
SLC25A31_2	5360	1.39396																	3.42417	1.69611	3.92389	2.83051
ICAM5_4	5361	1.37522																	3.4375	1.67704	4.0946	2.841
PTX3_3	5362	1.32233																	3.45083	1.65844	4.24719	2.85482
AGAP11_4	5426	1.65979																	3.46417	1.64318	4.37403	2.87199
LRRC25_3	5495	1.48643																	3.4775	1.63317	4.46701	2.88963
SRSF12_2	5496	1.48184																	3.49083	1.63031	4.51851	2.90012
NUP210_3	5554	1.67319																	3.50417	1.63412	4.52518	2.89917
DPH7_2	5555	1.48908																	3.5175	1.64127	4.48608	2.88534
PTPDC1_3	5556	1.47637																	3.53083	1.64413	4.40216	2.85721
NUFIP2_4	5557	1.42886																	3.54417	1.63889	4.27723	2.81429
SEPW1_3	5624	1.47007																	3.5575	1.62411	4.11892	2.75803
SERPINH1_3	5625	1.41008																	3.57083	1.60217	3.93915	2.69318
RILP_3	5626	1.383																	3.58417	1.57404	3.74937	2.6207
PLCB3_1	5627	1.34841																	3.5975	1.54304	3.5615	2.54393
SFR1_2	5628	1.32916																	3.61083	1.51443	3.38459	2.46525
BTBD10_3	5686	1.58099																	3.62417	1.48964	3.2258	2.38562
VRK3_1	5687	1.45201																	3.6375	1.46914	3.09086	2.30408
ZBTB5_2	5688	1.39215																	3.65083	1.44863	2.98882	2.22206
RALY_3	5689	1.34055																	3.66417	1.42765	2.92778	2.14243
TMED6_2	5690	1.32793																	3.6775	1.40476	2.9192	2.06804
AKIRIN1_3	5691	1.3061																	3.69083	1.37854	2.98452	2.00272
TDRP_2	5769	1.86732																	3.70417	1.34897	3.16429	1.95312
LTB_3	5770	1.41992																	3.7175	1.31798	3.51667	1.92881
BARHL2_4	5771	1.39935																	3.73083	1.28984	4.11606	1.93977
GAGE2D_3	5836	1.49387																	3.74417	1.26553	5.04684	1.99747
UNC13C_1	5881	1.56382																	3.7575	1.24693	6.39057	2.1143
ACTN2_3	5882	1.45524																	3.77083	1.23978	8.20351	2.30265
CACNG3_4	5883	1.32416																	3.78417	1.24884	10.4971	2.57254
FAM72D_4	5884	1.32363																	3.7975	1.27459	13.2256	2.9254
ANKRD33B_2	5885	1.3085																	3.81083	1.31369	16.2845	3.3536
DLX1_3	5967	1.72378																	3.82417	1.36471	19.5231	3.84235
DRAXIN_3	5968	1.66503																	3.8375	1.42574	22.7599	4.36497
ARF6_3	5969	1.49642																	3.85083	1.49155	25.8141	4.88901
RBMY1J_2	5970	1.45978																	3.86417	1.55449	28.5211	5.38302
ACTL6B_1	5971	1.42686																	3.8775	1.60932	30.7498	5.81694
CABP1_2	5972	1.36158																	3.89083	1.65224	32.402	6.16836
ATP8B2_2	5973	1.32388																	3.90417	1.67942	33.4086	6.41727
HKR1_4	5974	1.30524																	3.9175	1.68705	33.7281	6.55556
CDC42EP4_1	6040	1.75185																	3.93083	1.67656	33.35	6.57988
TCIRG1_4	6041	1.45418																	3.94417	1.64986	32.2933	6.49309
PCDHAC2_3	6042	1.40753																	3.9575	1.61219	30.6115	6.30236
PTPN20_4	6043	1.35491																	3.97083	1.56879	28.3976	6.02007
BIN2_4	6044	1.34048																	3.98417	1.52779	25.7835	5.66292
CXorf49_1	6045	1.32993																	3.9975	1.49298	22.9268	5.25093
SDC2_4	6046	1.31648																	4.01083	1.46437	19.9904	4.80366
OR5D14_4	6047	1.3046																	4.02417	1.44005	17.1261	4.34399
C9orf57_2	6109	1.65211																	4.0375	1.41811	14.4572	3.8929
FAM151B_3	6110	1.52595																	4.05083	1.39618	12.0668	3.4709
TTC27_2	6111	1.41042																	4.06417	1.37234	10.0007	3.09086
CHL1_2	6112	1.30201																	4.0775	1.34325	8.26883	2.76041
ABCA10_4	6188	1.61182																	4.09083	1.30987	6.85215	2.48194
SIK1_2	6189	1.57716																	4.10417	1.27363	5.71394	2.25401
SLC15A5_1	6190	1.44517																	4.1175	1.23787	4.80843	2.06852
ARHGEF12_2	6191	1.3906																	4.13083	1.20401	4.09412	1.91832
NHLH1_1	6192	1.33929																	4.14417	1.1735	3.53241	1.79577
CRY1_2	6262	2.6269																	4.1575	1.14489	3.09181	1.69468
NFE2L3_4	6263	1.45913																	4.17083	1.11723	2.74801	1.61266
ATAD3C_1	6264	1.39709																	4.18417	1.09386	2.48337	1.54591
CADM2_4	6265	1.33232																	4.1975	1.07336	2.28643	1.49298
SRSF7_4	6266	1.32477																	4.21083	1.05524	2.1472	1.45149
SOX4_2	6347	1.30698																	4.22417	1.03664	2.05803	1.42145
GZMB_3	6433	1.48149																	4.2375	1.01852	2.01082	1.40238
GNGT2_1	6434	1.40525																	4.25083	1.00136	1.99509	1.3895
CST11_4	6435	1.3599																	4.26417	0.983715	2.00462	1.3814
C19orf84_2	6436	1.30354																	4.2775	0.965595	2.03323	1.37949
ASB16_4	6503	1.63854																	4.29083	0.947952	2.07567	1.38521
SEMA3E_3	6504	1.3142																	4.30417	0.934124	2.12431	1.39332
CFLAR_4	6505	1.31144																	4.3175	0.923157	2.17247	1.40381
RPLP1_1	6506	1.30822																	4.33083	0.915051	2.21443	1.41573
PRRG2_4	6584	1.53183																	4.34417	0.909328	2.24686	1.42956
MTCP1_2	6585	1.36329																	4.3575	0.905514	2.26688	1.44243
HEPN1_1	6586	1.3098																	4.37083	0.902653	2.27308	1.45292
CCDC168_4	6659	1.58706																	4.38417	0.902653	2.26641	1.46198
USP22_2	6660	1.55616																	4.3975	0.905991	2.25067	1.47152
PCDHGC4_3	6661	1.5472																	4.41083	0.912666	2.22826	1.48201
LOC113230_3	6662	1.47743																	4.42417	0.923634	2.20013	1.49393
TCEAL5_2	6663	1.35508																	4.4375	0.938892	2.16818	1.50824
BTG4_4	6664	1.32636																	4.45083	0.959873	2.13289	1.52636
RNASEK_3	6734	1.8383																	4.46417	0.983715	2.09951	1.55115
CALCOCO1_4	6735	1.59912																	4.4775	1.01185	2.07233	1.5831
RGS10_1	6736	1.44097																	4.49083	1.04475	2.05946	1.62363
ADGRA2_1	6737	1.31129																	4.50417	1.08528	2.06804	1.67704
HSPB1_1	6813	1.56651																	4.5175	1.13678	2.10619	1.74332
PSMB6_2	6814	1.4237																	4.53083	1.20211	2.17629	1.82438
SNX15_1	6815	1.38335																	4.54417	1.28698	2.28262	1.9207
CCNJ_3	6816	1.34071																	4.5575	1.39379	2.42996	2.03371
PIWIL4_3	6817	1.31068																	4.57083	1.5235	2.62642	2.16341
ATP5L2_3	6818	1.30738																	4.58417	1.67274	2.88534	2.30789
KIAA1462_2	6898	1.61329																	4.5975	1.83439	3.22962	2.46286
CDK11B_1	6899	1.44852																	4.61083	2.00033	3.70407	2.62737
CCDC142_4	6900	1.32585																	4.62417	2.15912	4.38356	2.79951
GPR20_4	6988	2.103																	4.6375	2.29979	5.39064	2.98452
TTC39A_4	6989	1.59114																	4.65083	2.4147	6.92415	3.19338
OR51G2_2	6990	1.55912																	4.66417	2.49958	9.29451	3.45039
CRLF1_3	6991	1.53763																	4.6775	2.55632	12.9709	3.79515
FAIM3_3	6992	1.52223																	4.69083	2.58732	18.621	4.28772
NCKIPSD_1	6993	1.44076																	4.70417	2.60067	27.1301	5.01251
MEOX2_4	6994	1.3504																	4.7175	2.60782	39.5832	6.0811
MFRP_3	6995	1.34941																	4.73083	2.62213	57.1713	7.62749
VKORC1L1_4	6996	1.3252																	4.74417	2.65694	81.0266	9.79805
GAL_2	7057	1.52784																	4.7575	2.72512	111.977	12.7316
USP38_3	7058	1.48958																	4.77083	2.83813	150.288	16.5248
PSMC3_3	7059	1.44565																	4.78417	3.00598	195.44	21.1992
BSDC1_2	7060	1.32915																	4.7975	3.23677	246.056	26.6747
CPNE8_4	7061	1.31932																	4.81083	3.53003	299.976	32.7597
ABCG4_2	7142	1.35968																	4.82417	3.87764	354.538	39.1626
ZNF600_4	7143	1.349																	4.8375	4.26006	406.951	45.5246
STUB1_4	7229	1.66114																	4.85083	4.65202	454.692	51.4736
PAGE4_2	7230	1.38856																	4.86417	5.02062	495.794	56.6893
KCNK1_4	7231	1.38226																	4.8775	5.33009	528.969	60.9345
ENPP5_4	7232	1.3456																	4.89083	5.54895	553.539	64.0764
NXF2_4	7312	1.92139																	4.90417	5.65433	569.246	66.072
ANKRD52_3	7313	1.69642																	4.9175	5.63955	576.027	66.947
DSC2_4	7314	1.31492																	4.93083	5.51367	573.85	66.7615
CUTA_4	7385	1.41099																	4.94417	5.29575	562.678	65.5799
BSPH1_1	7386	1.37484																	4.9575	5.0106	542.567	63.4575
NRIP3_1	7387	1.3428																	4.97083	4.6854	513.846	60.4496
PNMAL1_3	7388	1.34536																	4.98417	4.34923	477.293	56.6311
TSPYL2_1	7389	1.34424																	4.9975	4.02117	434.223	52.1164
AVP_3	7460	1.8285																	5.01083	3.71027	386.466	47.0638
RPL36_3	7461	1.39808																	5.02417	3.41749	336.234	41.6718
PNLIP_2	7462	1.32252																	5.0375	3.14283	285.873	36.1681
SORBS2_3	7529	2.55353																	5.05083	2.88773	237.588	30.7856
ORM1_3	7530	1.72149																	5.06417	2.65312	193.188	25.734
GATAD2B_3	7531	1.61438																	5.0775	2.4395	153.934	21.1768
GINM1_4	7532	1.61528																	5.09083	2.2521	120.478	17.2191
PLEKHH2_4	7533	1.52243																	5.10417	2.09951	92.9089	13.907
VMAC_3	7534	1.44026																	5.1175	1.99127	70.8647	11.2376
ARHGAP23_3	7535	1.40804																	5.13083	1.93596	53.69	9.1629
CNPY4_1	7536	1.37773																	5.14417	1.93882	40.5922	7.61128
PCDHGA4_4	7537	1.34293																	5.1575	2.00796	30.7698	6.50406
LIF_3	7608	1.75765																	5.17083	2.15149	23.4947	5.76258
C21orf58_2	7609	1.49517																	5.18417	2.38037	18.1518	5.31435
C9orf64_2	7610	1.47257																	5.1975	2.70748	14.2493	5.09739
EIF3G_3	7611	1.39495																	5.21083	3.14522	11.4102	5.06496
ZXDA_3	7700	1.80644																	5.22417	3.70503	9.35173	5.1775
COL4A5_1	7701	1.41894																	5.2375	4.38833	7.864	5.40066
VPS35_3	7702	1.41575																	5.25083	5.18703	6.7935	5.70154
CARHSP1_3	7703	1.38017																	5.26417	6.07443	6.02722	6.04916
WIPF1_4	7704	1.3344																	5.2775	7.00951	5.48315	6.41489
IL21_2	7705	1.30457																	5.29083	7.93743	5.09787	6.76823
NEUROG3_1	7772	1.51946																	5.30417	8.79478	4.82464	7.08199
DCPS_3	7773	1.36785																	5.3175	9.52148	4.63057	7.33709
C19orf44_2	7774	1.30433																	5.33083	10.0684	4.4899	7.52163
CERS4_4	7775	1.3046																	5.34417	10.4094	4.38309	7.62987
STOML1_4	7871	1.51055																	5.3575	10.5434	4.29535	7.65848
KRTAP1-1_2	7872	1.3659																	5.37083	10.4928	4.21572	7.61128
MAGEA8_4	7873	1.33091																	5.38417	10.2949	4.13704	7.49207
SFT2D3_4	7956	1.56208																	5.3975	9.99403	4.05073	7.30419
MMP10_2	7957	1.47332																	5.41083	9.63688	3.95107	7.04861
IFT43_4	7958	1.41171																	5.42417	9.25541	3.83568	6.72865
OR5H14_4	7959	1.38707																	5.4375	8.86345	3.70503	6.34956
HPGDS_1	8037	1.86687																	5.45083	8.46148	3.55911	5.91946
ADGRA2_4	8038	1.43297																	5.46417	8.04472	3.40176	5.4493
GPBAR1_3	8039	1.42545																	5.4775	7.60222	3.23963	4.95625
KRTAP2-4_4	8040	1.36138																	5.49083	7.12204	3.08085	4.45843
BEST4_4	8041	1.35131																	5.50417	6.59943	2.93016	3.97205
KRTCAP3_4	8042	1.34956																	5.5175	6.04105	2.78902	3.51381
COL11A2_1	8043	1.33865																	5.53083	5.46026	2.66027	3.09992
TSPAN7_2	8118	1.67307																	5.54417	4.8728	2.54583	2.73562
RRAGD_1	8119	1.62867																	5.5575	4.29487	2.44618	2.42186
CCT8L2_4	8120	1.48011																	5.57083	3.74746	2.35987	2.15721
POLR2E_3	8121	1.48303																	5.58417	3.24488	2.285	1.9412
KRTAP19-1_4	8122	1.46723																	5.5975	2.7976	2.21968	1.76907
B3GNT8_3	8123	1.32271																	5.61083	2.40946	2.16341	1.63031
WDR93_1	8225	1.7485																	5.62417	2.07853	2.11573	1.5173
GPI_4	8226	1.62717																	5.6375	1.80054	2.07376	1.42765
TWF1_1	8227	1.57409																	5.65083	1.57022	2.03705	1.35565
APOA1_1	8228	1.48202																	5.66417	1.38187	2.00796	1.29604
CIR1_3	8229	1.45385																	5.6775	1.22786	1.98555	1.24455
PRAME_4	8230	1.33237																	5.69083	1.10245	1.96791	1.2002
POMT2_3	8312	1.72667																	5.70417	1.00279	1.95217	1.16253
PLEC_4	8313	1.51329																	5.7175	0.928402	1.93834	1.13201
PARP15_1	8314	1.48438																	5.73083	0.874519	1.92642	1.10817
PEX5_4	8315	1.48452																	5.74417	0.835419	1.91736	1.09005
AHDC1_3	8316	1.45435																	5.7575	0.807285	1.91069	1.07527
SLC13A3_3	8317	1.39634																	5.77083	0.786304	1.90496	1.06478
CD300C_1	8318	1.38961																	5.78417	0.770092	1.9002	1.0581
TTLL12_4	8319	1.38052																	5.7975	0.755787	1.89781	1.05333
DNM1L_4	8320	1.37703																	5.81083	0.743389	1.89686	1.04809
NPPC_3	8321	1.35853																	5.82417	0.733376	1.89352	1.04237
ZNHIT2_1	8322	1.30883																	5.8375	0.724316	1.88827	1.03855
DNAJC1_4	8398	2.18547																	5.85083	0.716209	1.88351	1.03521
OCLM_3	8399	1.35219																	5.86417	0.70858	1.87874	1.03188
NSF_4	8400	1.34168																	5.8775	0.701427	1.87445	1.02854
ARHGEF18_1	8474	1.43638																	5.89083	0.692844	1.86968	1.02425
WTIP_3	8475	1.42265																	5.90417	0.682831	1.86443	1.02043
FAM156B_4	8476	1.40643																	5.9175	0.671387	1.85823	1.01376
COL6A2_3	8477	1.33462																	5.93083	0.660419	1.85108	1.00565
LRPPRC_4	8478	1.33475																	5.94417	0.650883	1.84393	0.997066
IGF2_4	8548	1.78486																	5.9575	0.642776	1.83916	0.98753
POPDC3_3	8549	1.70975																	5.97083	0.635624	1.83582	0.977516
HACD4_4	8550	1.58758																	5.98417	0.629425	1.83248	0.967503
FAM200B_4	8551	1.54597																	5.9975	0.624657	1.82962	0.961304
GABRA2_3	8552	1.37442																	6.01083	0.617981	1.82962	0.957012
PLB1_4	8553	1.36467																	6.02417	0.610352	1.82962	0.952244
KIF6_1	8554	1.35622																	6.0375	0.601292	1.82772	0.946045
UFC1_3	8642	1.62547																	6.05083	0.592232	1.82438	0.937462
FDXACB1_3	8643	1.48122																	6.06417	0.582695	1.82295	0.928402
FAM92A1_4	8644	1.38279																	6.0775	0.573158	1.82343	0.918865
GMFG_3	8645	1.36546																	6.09083	0.565052	1.82486	0.910282
DNPH1_2	8646	1.35413																	6.10417	0.557899	1.82676	0.902176
GPR78_2	8647	1.33076																	6.1175	0.551224	1.8301	0.895023
GRAP_2	8648	1.32671																	6.13083	0.545502	1.83582	0.889301
HMX1_3	8715	1.56344																	6.14417	0.541687	1.8425	0.885963
CLDN5_2	8716	1.55353																	6.1575	0.538349	1.8487	0.884056
NABP2_4	8717	1.4117																	6.17083	0.533581	1.85394	0.880718
SLC25A37_4	8718	1.40933																	6.18417	0.528336	1.85871	0.877857
TADA1_2	8719	1.35745																	6.1975	0.524044	1.86205	0.876427
OR13F1_1	8720	1.35345																	6.21083	0.520229	1.86396	0.878334
ANAPC13_4	8721	1.34019																	6.22417	0.516891	1.86634	0.881672
PIDD1_4	8801	1.7927																	6.2375	0.514984	1.87016	0.883579
HRH4_3	8802	1.63627																	6.25083	0.515938	1.87445	0.884533
ITIH6_4	8803	1.56607																	6.26417	0.519276	1.87826	0.885963
RILP_1	8804	1.34475																	6.2775	0.522614	1.8816	0.88644
SERPINA5_1	8875	1.46518																	6.29083	0.52309	1.88589	0.885487
IFFO2_3	8876	1.38048																	6.30417	0.520706	1.88923	0.883102
TTC9C_4	8877	1.3082																	6.3175	0.517368	1.89066	0.878811
FAM222A_4	8964	1.9116																	6.33083	0.513077	1.89257	0.874996
DCAF5_4	8965	1.64771																	6.34417	0.509262	1.89638	0.872612
PAQR8_2	8966	1.59912																	6.3575	0.506878	1.9002	0.873089
PIPOX_4	8967	1.47503																	6.37083	0.506401	1.90306	0.874996
CYP2E1_4	8968	1.43544																	6.38417	0.508785	1.90496	0.878334
SPINT2_3	8969	1.33383																	6.3975	0.511169	1.9064	0.883579
CDIP1_3	8970	1.303																	6.41083	0.513554	1.90592	0.888824
NCK2_1	8971	1.30032																	6.42417	0.515461	1.90496	0.893593
RBFOX2_4	9045	1.90486																	6.4375	0.517368	1.90449	0.896454
ME3_3	9046	1.43705																	6.45083	0.519276	1.90449	0.897884
MREG_3	9047	1.37434																	6.46417	0.520706	1.90592	0.896454
TDRD5_3	9048	1.35712																	6.4775	0.521183	1.91021	0.892639
PCLO_2	9049	1.35473																	6.49083	0.522137	1.91688	0.88644
GLT6D1_3	9050	1.33763																	6.50417	0.521183	1.92451	0.879288
CT47A2_3	9051	1.31934																	6.5175	0.519753	1.93119	0.873089
TMEM184B_4	9136	1.51353																	6.53083	0.521183	1.93834	0.868797
IFNW1_3	9137	1.47444																	6.54417	0.525951	1.94454	0.867367
BUB1_4	9138	1.37485																	6.5575	0.534058	1.94931	0.869274
ERICH3_2	9139	1.3747																	6.57083	0.543594	1.95503	0.873566
ZNF474_3	9140	1.33469																	6.58417	0.555515	1.96266	0.881672
RPL37_4	9141	1.3248																	6.5975	0.569344	1.9722	0.891209
DBNDD2_3	9228	1.48134																	6.61083	0.582695	1.98078	0.902176
SULT1A4_3	9229	1.38813																	6.62417	0.594139	1.98889	0.913143
PRMT2_2	9230	1.34995																	6.6375	0.605583	1.99699	0.924587
AGAP9_2	9231	1.33379																	6.65083	0.618458	2.0051	0.936985
MTG2_1	9232	1.31787																	6.66417	0.632763	2.01225	0.948429
ZXDA_2	9314	1.7146																	6.6775	0.648022	2.01845	0.957966
CA4_4	9315	1.53562																	6.69083	0.66328	2.02465	0.964165
NBPF3_2	9316	1.48877																	6.70417	0.676632	2.0299	0.970364
TAGLN3_3	9317	1.46198																	6.7175	0.688553	2.03323	0.97847
SLCO1B3_4	9318	1.38022																	6.73083	0.697613	2.03419	0.987053
HSPG2_4	9319	1.35093																	6.74417	0.703812	2.03323	0.995159
BRF2_4	9320	1.33536																	6.7575	0.707626	2.0318	1.00184
HSD11B1L_3	9403	1.68281																	6.77083	0.710964	2.02894	1.00994
WFDC6_4	9404	1.67734																	6.78417	0.716209	2.02417	1.01805
OR4F29_2	9405	1.54071																	6.7975	0.721455	2.01797	1.0252
OR5H6_3	9406	1.49268																	6.81083	0.727177	2.01035	1.03188
SMAD1_1	9407	1.46062																	6.82417	0.732899	2.00272	1.0376
PAIP2B_4	9408	1.42158																	6.8375	0.740528	1.99318	1.0438
SOX4_3	9409	1.40696																	6.85083	0.748158	1.98269	1.04761
CNKSR2_3	9410	1.32721																	6.86417	0.756264	1.9722	1.04904
MTIF2_4	9411	1.31091																	6.8775	0.76437	1.96075	1.05095
KRTAP22-2_3	9413	1.30044																	6.89083	0.775337	1.94883	1.05381
LOC100507462_2	9499	1.68041																	6.90417	0.789642	1.93501	1.06049
PRSS1_4	9500	1.52057																	6.9175	0.805855	1.92308	1.06907
SUSD1_4	9501	1.36479																	6.93083	0.823498	1.91402	1.08051
EDF1_4	9502	1.31901																	6.94417	0.843525	1.9064	1.09339
BBOX1_4	9503	1.31605																	6.9575	0.864506	1.89733	1.10483
ANKRD32_2	9574	1.66992																	6.97083	0.88501	1.88875	1.11437
KIR2DL3_3	9575	1.49577																	6.98417	0.901699	1.88208	1.11961
METTL10_3	9576	1.34662																	6.9975	0.911713	1.87635	1.12438
BLK_3	9577	1.31948																	7.01083	0.916004	1.86825	1.12963
TUSC1_3	9667	1.68451																	7.02417	0.915527	1.86062	1.13583
ANXA2R_2	9668	1.67253																	7.0375	0.911236	1.8568	1.14107
KLHL10_4	9669	1.59391																	7.05083	0.903606	1.85537	1.14584
ARL16_3	9670	1.56409																	7.06417	0.8955	1.85394	1.15108
TMEM25_3	9671	1.48262																	7.0775	0.888348	1.85347	1.15824
CCDC114_2	9672	1.46705																	7.09083	0.883579	1.85633	1.16491
PRL_3	9673	1.46589																	7.10417	0.881672	1.86109	1.17016
PBOV1_3	9674	1.38381																	7.1175	0.883102	1.86729	1.17588
PRCD_3	9675	1.36782																	7.13083	0.888824	1.87397	1.18256
DGAT2L6_4	9676	1.33908																	7.14417	0.896931	1.88112	1.18971
AEBP2_1	9677	1.31604																	7.1575	0.905514	1.8878	1.19543
C9orf91_4	9764	1.45042																	7.17083	0.915527	1.894	1.20115
FSIP1_2	9765	1.37719																	7.18417	0.925064	1.89972	1.2064
NRF1_4	9853	1.92403																	7.1975	0.932217	1.90687	1.21117
ZNF707_2	9854	1.52466																	7.21083	0.937939	1.91688	1.2145
PSMB11_3	9855	1.42173																	7.22417	0.943184	1.92785	1.21737
TOMM5_2	9856	1.35406																	7.2375	0.947952	1.93739	1.2188
H2AFB3_3	9857	1.34305																	7.25083	0.950813	1.94502	1.21975
SDCBP_2	9858	1.33155																	7.26417	0.95129	1.95169	1.22166
PCDHB14_4	9945	1.44426																	7.2775	0.947475	1.95694	1.22452
C6orf15_2	9946	1.37548																	7.29083	0.939846	1.95742	1.22833
RNF111_4	9947	1.36927																	7.30417	0.927448	1.95456	1.23119
ZC3H4_3	9948	1.32742																	7.3175	0.913143	1.94979	1.23262
F8A3_4	9949	1.31113																	7.33083	0.897884	1.94454	1.23358
MPZL2_4	9950	1.30505																	7.34417	0.884533	1.9412	1.23358
CPNE3_4	9951	1.30077																	7.3575	0.876427	1.93691	1.23358
CASP8_4	9980	1.85																	7.37083	0.870705	1.93119	1.2331
TAF15_2	10030	1.467																	7.38417	0.869751	1.92213	1.23358
C9orf171_2	10031	1.43327																	7.3975	0.871181	1.91212	1.23453
CDC20_3	10032	1.41547																	7.41083	0.874996	1.90163	1.23644
VEZT_3	10033	1.39606																	7.42417	0.878811	1.88923	1.2393
AXL_1	10034	1.3631																	7.4375	0.884056	1.8754	1.24121
C5orf24_3	10035	1.32883																	7.45083	0.892162	1.86109	1.24168
IFNA8_3	10125	1.88723																	7.46417	0.902176	1.84822	1.24121
OR51A2_2	10126	1.51758																	7.4775	0.91362	1.83487	1.24073
WDFY1_3	10127	1.48544																	7.49083	0.926971	1.81818	1.24025
MTA3_1	10128	1.43334																	7.50417	0.9408	1.79958	1.23835
ZNF80_2	10129	1.33983																	7.5175	0.953674	1.78146	1.23596
TSPAN19_2	10130	1.31797																	7.53083	0.966549	1.7643	1.23501
TAF9_4	10216	1.72376																	7.54417	0.978947	1.74904	1.23405
TM4SF18_4	10217	1.70598																	7.5575	0.98896	1.73664	1.23262
TOR1AIP1_3	10218	1.39354																	7.57083	0.993252	1.72853	1.22929
ZC3H15_4	10219	1.30383																	7.58417	0.995159	1.72186	1.22213
ADIPOQ_2	10318	1.82255																	7.5975	0.996113	1.71423	1.2126
UBE2C_4	10319	1.37213																	7.61083	0.995636	1.70612	1.20211
FGF12_1	10320	1.36338																	7.62417	0.991821	1.69754	1.19257
POLR3GL_3	10321	1.32679																	7.6375	0.986576	1.68896	1.18399
JADE2_1	10322	1.30259																	7.65083	0.980854	1.67894	1.17445
CMPK1_1	10389	1.57573																	7.66417	0.974178	1.6675	1.16825
KRTAP25-1_4	10390	1.54437																	7.6775	0.965595	1.65796	1.16491
ITK_4	10391	1.53968																	7.69083	0.955582	1.65176	1.16014
SLC45A1_2	10392	1.53781																	7.70417	0.943661	1.64747	1.15013
PSG5_4	10393	1.53222																	7.7175	0.929832	1.64318	1.1363
B3GNT5_4	10394	1.4996																	7.73083	0.916481	1.63651	1.11961
ACSS1_2	10395	1.49262																	7.74417	0.903606	1.62888	1.09863
TMBIM4_4	10396	1.48676																	7.7575	0.889778	1.61934	1.07288
SLX4IP_3	10397	1.43126																	7.77083	0.873566	1.60885	1.0457
ST7_4	10398	1.42741																	7.78417	0.854969	1.59836	1.02043
GABRR2_4	10399	1.3718																	7.7975	0.835419	1.58882	0.99659
AHNAK2_3	10400	1.31522																	7.81083	0.813007	1.58167	0.973225
TMIE_1	10490	1.73846																	7.82417	0.788689	1.5769	0.95129
CH25H_3	10491	1.6389																	7.8375	0.762463	1.57309	0.930309
KNSTRN_4	10492	1.50342																	7.85083	0.73576	1.56832	0.908375
OTOP2_2	10493	1.39471																	7.86417	0.710964	1.56164	0.884533
SERF2_3	10494	1.37696																	7.8775	0.687599	1.55544	0.859261
ZNF843_3	10495	1.35723																	7.89083	0.66328	1.55163	0.833988
EML1_4	10582	1.59272																	7.90417	0.638008	1.54829	0.808716
NPIPA3_4	10583	1.52062																	7.9175	0.612736	1.54543	0.785351
SETD8_1	10584	1.47448																	7.93083	0.58794	1.54352	0.76437
PGM3_2	10585	1.4621																	7.94417	0.562668	1.54495	0.74482
C19orf70_4	10586	1.37807																	7.9575	0.537872	1.54591	0.726223
FANCG_4	10665	1.49984																	7.97083	0.514984	1.54591	0.70858
MKNK2_2	10666	1.4962																	7.98417	0.495434	1.54591	0.693321
ANO1_3	10667	1.42631																	7.9975	0.477791	1.54638	0.679016
RAB40A_2	10668	1.36843																	8.01083	0.461578	1.54924	0.664711
WDR88_3	10669	1.32042																	8.02417	0.448227	1.55163	0.652313
IL7R_1	10670	1.3173																	8.0375	0.43726	1.55258	0.6423
WDR43_2	10671	1.30837																	8.05083	0.426292	1.55306	0.635147
VAMP2_3	10782	1.58708																	8.06417	0.415802	1.5564	0.629425
SFN_3	10783	1.41378																	8.0775	0.407219	1.56116	0.62418
ENO4_2	10784	1.40616																	8.09083	0.40102	1.56736	0.619411
STK25_4	10785	1.31647																	8.10417	0.394344	1.57356	0.61655
ATXN7_4	10854	1.46033																	8.1175	0.388145	1.58358	0.614643
PPP1R12B_2	10855	1.43674																	8.13083	0.3829	1.59502	0.614166
EIF2A_1	10856	1.34623																	8.14417	0.378609	1.60503	0.61512
NR6A1_3	10857	1.30536																	8.1575	0.374317	1.61219	0.617504
NEDD4L_4	10949	1.46715																	8.17083	0.370502	1.61648	0.622272
RFX6_3	10950	1.38191																	8.18417	0.369072	1.6222	0.628948
MPHOSPH9_3	10951	1.35702																	8.1975	0.371456	1.62792	0.636101
CCND3_3	10952	1.33952																	8.21083	0.375748	1.63603	0.6423
BTBD17_4	10953	1.31067																	8.22417	0.382423	1.64843	0.647068
MIB1_3	11049	1.99286																	8.2375	0.389576	1.66464	0.653267
CSTF2_2	11050	1.50501																	8.25083	0.396252	1.68276	0.661373
PTPN7_4	11051	1.44113																	8.26417	0.401974	1.69754	0.669956
C3orf70_3	11052	1.41408																	8.2775	0.408173	1.70898	0.677109
TBC1D2_3	11053	1.37017																	8.29083	0.413895	1.71709	0.684738
TMEM160_2	11054	1.3481																	8.30417	0.41914	1.72186	0.693321
USP40_3	11055	1.344																	8.3175	0.424385	1.72424	0.702381
UPF1_1	11056	1.33673																	8.33083	0.432014	1.72758	0.709534
ZNF837_4	11057	1.32659																	8.34417	0.441551	1.73521	0.715733
LRRC8C_4	11058	1.30901																	8.3575	0.452518	1.74713	0.722408
FOSB_1	11059	1.30334																	8.37083	0.464439	1.76191	0.730038
ITPR1_2	11135	1.50248																	8.38417	0.479221	1.77574	0.738621
VPS13C_3	11136	1.36868																	8.3975	0.496864	1.78862	0.74625
AP2A1_3	11137	1.35267																	8.41083	0.514984	1.80197	0.75388
NMB_3	11138	1.35183																	8.42417	0.533581	1.81437	0.761509
NPRL3_2	11139	1.33427																	8.4375	0.552654	1.82438	0.769615
TTC8_3	11228	1.76476																	8.45083	0.572205	1.83248	0.776768
COL6A1_4	11229	1.64245																	8.46417	0.591755	1.84488	0.784397
IGF2_3	11230	1.60527																	8.4775	0.612259	1.86109	0.792503
MT1X_2	11231	1.59001																	8.49083	0.63467	1.87826	0.80204
SLAMF8_4	11232	1.44883																	8.50417	0.656128	1.89495	0.813007
PRICKLE4_4	11233	1.42907																	8.5175	0.676632	1.91307	0.825882
CDK11B_4	11234	1.42279																	8.53083	0.695705	1.93405	0.841618
FAM86B2_3	11235	1.37356																	8.54417	0.715256	1.95456	0.85783
DSCR4_4	11236	1.31051																	8.5575	0.733852	1.97267	0.874043
BRK1_1	11237	1.3007																	8.57083	0.750542	1.98841	0.888824
LGALS9B_3	11238	1.30183																	8.58417	0.766277	2.00272	0.903606
SIRT2_2	11239	1.30091																	8.5975	0.782967	2.01702	0.918388
RHOD_3	11318	1.61318																	8.61083	0.80061	2.03228	0.933647
MPND_4	11319	1.57496																	8.62417	0.815392	2.04992	0.946045
DYTN_4	11320	1.50539																	8.6375	0.827312	2.06614	0.956059
EBNA1BP2_1	11321	1.50113																	8.65083	0.83828	2.08092	0.963688
FOSB_3	11322	1.42258																	8.66417	0.84734	2.09379	0.96941
POU2F2_4	11323	1.33514																	8.6775	0.852585	2.10381	0.971794
FOXRED2_4	11324	1.32658																	8.69083	0.852108	2.10857	0.97084
SMC6_1	11325	1.30766																	8.70417	0.848293	2.1081	0.969887
INPP5D_2	11326	1.30225																	8.7175	0.842571	2.10714	0.970364
OR51E2_3	11418	1.61323																	8.73083	0.834942	2.11048	0.969887
C8orf82_1	11419	1.45938																	8.74417	0.825405	2.11668	0.966072
GTSF1L_2	11420	1.44201																	8.7575	0.816345	2.12431	0.960827
ISG20_1	11421	1.43128																	8.77083	0.808239	2.13194	0.954628
LUC7L_3	11422	1.42872																	8.78417	0.799656	2.14005	0.945091
AMD1_4	11423	1.3961																	8.7975	0.788689	2.14624	0.930786
HIST1H2BC_3	11424	1.39227																	8.81083	0.775337	2.15006	0.914097
KIAA0754_3	11425	1.30057																	8.82417	0.760078	2.1534	0.895977
ITGA1_4	11504	1.51502																	8.8375	0.742912	2.15721	0.876427
TRIM35_4	11505	1.39426																	8.85083	0.723839	2.16198	0.854492
ANKRD18B_4	11506	1.35444																	8.86417	0.705242	2.16913	0.831604
B3GALT4_3	11507	1.3483																	8.8775	0.688553	2.17772	0.808716
NEUROG2_4	11508	1.3282																	8.89083	0.671864	2.18534	0.785351
HMGN1_3	11598	1.7675																	8.90417	0.653744	2.1925	0.763416
SPATA31C1_4	11599	1.63755																	8.9175	0.634193	2.2006	0.742912
NPM1_1	11600	1.538																	8.93083	0.61512	2.21062	0.724316
ZNF318_2	11601	1.45139																	8.94417	0.597954	2.22302	0.70858
HSFY2_4	11602	1.39426																	8.9575	0.581741	2.23589	0.697136
KIAA1456_4	11603	1.37524																	8.97083	0.567436	2.25115	0.69046
FOXC2_2	11604	1.3669																	8.98417	0.556946	2.26927	0.688553
GSG2_2	11605	1.33211																	8.9975	0.549793	2.29073	0.688553
TREX1_4	11606	1.30858																	9.01083	0.544071	2.31648	0.688553
MVP_3	11698	1.71053																	9.02417	0.536919	2.34413	0.687122
MGST2_1	11699	1.64763																	9.0375	0.530243	2.37465	0.688553
CPNE2_2	11700	1.48403																	9.05083	0.524521	2.4085	0.69046
UBXN6_2	11701	1.45445																	9.06417	0.519753	2.44474	0.690937
NFYC_4	11702	1.40127																	9.0775	0.514984	2.4848	0.692368
ADPRM_3	11703	1.36044																	9.09083	0.513554	2.52724	0.700474
HNRNPC_2	11704	1.36017																	9.10417	0.515461	2.57349	0.715733
USP1_1	11705	1.34632																	9.1175	0.519753	2.62404	0.734329
NUPL2_2	11706	1.3247																	9.13083	0.526905	2.67935	0.756741
CYB5R2_2	11707	1.32075																	9.14417	0.537872	2.73991	0.78249
CSNK1G2_3	11787	1.60433																	9.1575	0.552177	2.80333	0.812054
GADD45GIP1_2	11788	1.52798																	9.17083	0.565529	2.86818	0.841618
PCDH7_3	11789	1.4435																	9.18417	0.57745	2.93589	0.872135
SAMD4A_3	11790	1.3866																	9.1975	0.588894	3.00693	0.904083
CEACAM3_2	11791	1.30664																	9.21083	0.598431	3.08132	0.935555
ITGA2_4	11892	1.72205																	9.22417	0.605106	3.15714	0.967026
CDKN2C_4	11893	1.71567																	9.2375	0.610352	3.23296	0.99802
GIF_4	11894	1.50692																	9.25083	0.617504	3.31068	1.03092
CAMK1_4	11895	1.45166																	9.26417	0.627041	3.38888	1.0643
SVOPL_2	11896	1.40636																	9.2775	0.638962	3.46756	1.09768
MAP2K1_4	11897	1.36943																	9.29083	0.653267	3.54576	1.13201
BLOC1S1_1	11898	1.32388																	9.30417	0.668049	3.62253	1.16777
LINGO1_2	11958	2.11257																	9.3175	0.6814	3.69978	1.20544
SMG5_4	11959	1.5431																	9.33083	0.693321	3.77798	1.24025
ACTN1_3	11960	1.51107																	9.34417	0.704765	3.85666	1.27125
SDCCAG8_1	11961	1.445																	9.3575	0.714779	3.93581	1.29938
GOLGA8K_2	11962	1.42246																	9.37083	0.720024	4.0164	1.32418
CDCP1_3	11963	1.33735																	9.38417	0.722885	4.09842	1.34468
CDK5_2	11964	1.33174																	9.3975	0.724792	4.18186	1.36042
FIBIN_2	11965	1.33358																	9.41083	0.724792	4.26674	1.37234
NUP210_1	12065	1.60153																	9.42417	0.722408	4.35495	1.38378
GUCY2F_4	12066	1.50389																	9.4375	0.715256	4.4446	1.39332
TSR3_1	12067	1.46187																	9.45083	0.70715	4.5352	1.39999
WDR74_4	12068	1.39994																	9.46417	0.69952	4.62532	1.40572
FPGS_2	12069	1.30615																	9.4775	0.693798	4.7164	1.41192
UBE3A_3	12171	2.10244																	9.49083	0.689507	4.80556	1.42002
CNTNAP3B_3	12172	1.43297																	9.50417	0.685215	4.8933	1.42765
TRIML1_3	12173	1.37674																	9.5175	0.684738	4.98056	1.43623
NACAD_2	12174	1.36899																	9.53083	0.689983	5.06878	1.44577
POTED_3	12175	1.33157																	9.54417	0.702381	5.15842	1.46008
ZDHHC17_4	12176	1.32858																	9.5575	0.720978	5.25045	1.47819
ZNF282_1	12177	1.30845																	9.57083	0.747681	5.34535	1.50394
ARL5B_1	12178	1.30251																	9.58417	0.784874	5.44071	1.54018
SYCN_4	12264	1.56996																	9.5975	0.835419	5.53846	1.58834
AMDHD1_4	12265	1.52565																	9.61083	0.899315	5.64146	1.65319
ALDH16A1_2	12266	1.41848																	9.62417	0.977516	5.75304	1.7376
TTLL5_3	12267	1.40627																	9.6375	1.07574	5.87654	1.84631
ENTPD5_4	12268	1.31064																	9.65083	1.19972	6.01578	1.9803
ZBTB45_1	12362	1.97384																	9.66417	1.35803	6.17981	2.14672
EBF2_4	12363	1.6177																	9.6775	1.55687	6.37102	2.35462
EPO_4	12364	1.51618																	9.69083	1.8053	6.58989	2.61354
CDIPT_3	12365	1.49084																	9.70417	2.1162	6.84071	2.9316
GFRA1_2	12366	1.41778																	9.7175	2.50292	7.12776	3.32212
ZNF165_4	12367	1.31482																	9.73083	2.98119	7.45964	3.80325
MRGPRX1_4	12449	1.59351																	9.74417	3.56865	7.83968	4.39262
NRGN_3	12450	1.56607																	9.7575	4.28867	8.27408	5.11217
EDARADD_3	12451	1.5452																	9.77083	5.1713	8.77047	5.98764
NHEJ1_3	12452	1.41272																	9.78417	6.25134	9.33552	7.04956
CDC27_4	12453	1.34672																	9.7975	7.56836	9.97782	8.3313
LPAR2_3	12544	1.51151																	9.81083	9.17196	10.7026	9.87196
SNX8_4	12545	1.5107																	9.82417	11.1222	11.5166	11.7188
HTR1D_1	12546	1.47572																	9.8375	13.4835	12.4316	13.9208
GJA4_3	12547	1.39774																	9.85083	16.3293	13.4578	16.531
CACHD1_4	12548	1.36616																	9.86417	19.7406	14.6069	19.6052
BIRC3_4	12635	1.47026																	9.8775	23.8056	15.8863	23.2043
SPATA31D3_4	12636	1.37058																	9.89083	28.6145	17.3063	27.3876
CFD_4	12637	1.3498																	9.90417	34.2546	18.8756	32.208
CLDN1_3	12638	1.34637																	9.9175	40.8073	20.6013	37.714
DEFB135_1	12739	1.65116																	9.93083	48.3417	22.4867	43.9439
SIGLEC5_4	12740	1.54607																	9.94417	56.9048	24.5314	50.9219
SERINC5_4	12741	1.51555																	9.9575	66.5116	26.731	58.651
TSNAXIP1_4	12742	1.42175																	9.97083	77.1403	29.0752	67.1101
GPANK1_4	12743	1.41609																	9.98417	88.7213	31.5471	76.2506
CITED2_4	12744	1.4078																	9.9975	101.134	34.1263	85.9971
PDLIM7_2	12745	1.31487																	10.0108	114.201	36.7856	96.2448
RNF115_1	12746	1.31017																	10.0242	127.688	39.4902	106.857
C8G_2	12835	1.76443																	10.0375	141.311	42.2049	117.67
FAM156B_3	12836	1.7401																	10.0508	154.743	44.8947	128.494
NDUFA13_2	12837	1.6684																	10.0642	167.633	47.5202	139.13
TOM1L1_3	12838	1.57405																	10.0775	179.617	50.0388	149.371
OLFM2_4	12839	1.54566																	10.0908	190.352	52.4144	159.016
MRO_2	12840	1.48912																	10.1042	199.532	54.616	167.883
RP1_3	12841	1.48988																	10.1175	206.912	56.6177	175.819
ITPKA_3	12842	1.45005																	10.1308	212.327	58.3973	182.71
ZNF843_2	12843	1.44995																	10.1442	215.705	59.9399	188.476
MTCP1_4	12844	1.37952																	10.1575	217.075	61.2388	193.078
CREM_4	12845	1.34863																	10.1708	216.561	62.2892	196.524
RGS18_3	12846	1.34197																	10.1842	214.376	63.0817	198.856
YWHAE_4	12927	1.74381																	10.1975	210.804	63.6082	200.133
TMEM132E_4	12928	1.38741																	10.2108	206.166	63.8599	200.429
PSMC3_2	12929	1.35531																	10.2242	200.802	63.8313	199.819
SLC25A42_4	12997	1.63461																	10.2375	195.038	63.509	198.372
COL18A1_2	12998	1.46117																	10.2508	189.165	62.8796	196.129
ICT1_1	12999	1.43355																	10.2642	183.408	61.9311	193.111
UBFD1_2	13000	1.40757																	10.2775	177.923	60.6551	189.321
MYT1_4	13096	1.94743																	10.2908	172.787	59.051	184.747
PPP1R16A_3	13097	1.76387																	10.3042	168.008	57.1189	179.369
PTPRU_2	13098	1.57077																	10.3175	163.538	54.8706	173.17
CD40LG_4	13099	1.53089																	10.3308	159.274	52.3295	166.152
NUPR1_2	13100	1.4603																	10.3442	155.086	49.5348	158.341
SLC39A10_4	13101	1.44771																	10.3575	150.833	46.5307	149.79
SYNPO2L_1	13102	1.37623																	10.3708	146.382	43.3693	140.591
LCE2A_2	13103	1.36521																	10.3842	141.613	40.1077	130.872
LOC728485_2	13104	1.36506																	10.3975	136.431	36.8071	120.79
MAP2K4_1	13105	1.35063																	10.4108	130.781	33.5274	110.519
OR2B11_4	13106	1.30232																	10.4242	124.645	30.323	100.243
IRF2BP2_2	13204	1.63058																	10.4375	118.043	27.2427	90.1465
TNFRSF8_3	13205	1.50088																	10.4508	111.03	24.3282	80.4029
C12orf40_2	13206	1.48792																	10.4642	103.69	21.6084	71.1575
GFM2_2	13207	1.46996																	10.4775	96.1294	19.1045	62.521
OR6C6_3	13208	1.43616																	10.4908	88.4662	16.8281	54.575
GLT8D1_4	13209	1.41557																	10.5042	80.8215	14.782	47.3676
TDRD12_4	13210	1.41018																	10.5175	73.3123	12.9623	40.9164
UMAD1_4	13211	1.39349																	10.5308	66.0439	11.3549	35.2087
TPSAB1_4	13212	1.36313																	10.5442	59.1087	9.94635	30.2114
RERGL_1	13213	1.32534																	10.5575	52.5827	8.71944	25.8779
QDPR_4	13298	1.44617																	10.5708	46.5188	7.65944	22.1538
SLPI_3	13299	1.42545																	10.5842	40.9517	6.74582	18.9753
IRF8_4	13300	1.40958																	10.5975	35.8987	5.9619	16.2773
OR10G2_4	13301	1.34241																	10.6108	31.3597	5.29003	13.9961
TM7SF2_4	13302	1.32755																	10.6242	27.319	4.71449	12.0735
ARFGAP2_3	13303	1.3155																	10.6375	23.7517	4.21858	10.4556
PCDHB3_2	13304	1.31315																	10.6508	20.6275	3.79038	9.09424
POTEB2_3	13409	1.8593																	10.6642	17.911	3.42035	7.94697
NCSTN_3	13410	1.71905																	10.6775	15.5606	3.09897	6.97804
NMB_2	13411	1.55083																	10.6908	13.536	2.81811	6.15787
SIM2_1	13412	1.42432																	10.7042	11.7984	2.57254	5.46122
KIAA1143_2	13413	1.40347																	10.7175	10.3111	2.35987	4.8666
RNF114_3	13414	1.39896																	10.7308	9.03893	2.17485	4.35829
KANK2_1	13415	1.3704																	10.7442	7.95269	2.00987	3.92246
NUP62_4	13416	1.34143																	10.7575	7.02715	1.86253	3.5491
RPL27_3	13417	1.32592																	10.7708	6.23894	1.73378	3.22771
PNPLA6_1	13418	1.31941																	10.7842	5.56803	1.62125	2.94971
AMT_4	13498	1.69963																	10.7975	4.99487	1.5192	2.70891
OR5K4_2	13499	1.54438																	10.8108	4.50277	1.42479	2.49863
TRIM8_4	13500	1.53064																	10.8242	4.076	1.34039	2.31361
KDELR1_4	13501	1.40514																	10.8375	3.7055	1.26457	2.14815
CCBL2_4	13502	1.38256																	10.8508	3.38507	1.19448	1.99985
MIB2_3	13503	1.37233																	10.8642	3.1085	1.12867	1.86777
RC3H1_4	13504	1.35441																	10.8775	2.86961	1.06907	1.74999
ADAMTS7_2	13587	1.38923																	10.8908	2.66123	1.01805	1.64556
CKMT2_4	13588	1.37942																	10.9042	2.4786	0.973225	1.55211
SCLY_3	13589	1.37846																	10.9175	2.31695	0.933647	1.46866
CPSF7_3	13590	1.3648																	10.9308	2.17152	0.896454	1.39427
C15orf27_3	13591	1.3314																	10.9442	2.03848	0.860691	1.32656
SYNGR2_3	13592	1.31747																	10.9575	1.91688	0.827312	1.26362
MRAS_3	13681	1.5411																	10.9708	1.80912	0.795841	1.2064
ZNF354B_3	13682	1.4534																	10.9842	1.7128	0.76437	1.1549
COPB1_4	13683	1.42407																	10.9975	1.62554	0.734806	1.10769
KRTAP19-2_4	13684	1.35861																	11.0108	1.54495	0.709057	1.06382
CRYM_2	13685	1.35336																	11.0242	1.472	0.688553	1.02377
RBBP8NL_3	13686	1.35263																	11.0375	1.40667	0.67091	0.988483
VPS29_4	13687	1.34839																	11.0508	1.34611	0.653267	0.956535
CIDEC_2	13688	1.32995																	11.0642	1.29032	0.635147	0.925541
ODF3L2_4	13689	1.30273																	11.0775	1.2393	0.617981	0.895023
MPC1L_3	13787	1.68661																	11.0908	1.19448	0.602245	0.86689
ZNF492_2	13788	1.59002																	11.1042	1.15395	0.58794	0.840664
FOXF1_4	13789	1.51271																	11.1175	1.11675	0.572681	0.816345
OR8B2_3	13790	1.47775																	11.1308	1.08194	0.558853	0.79298
PLCXD1_4	13791	1.42359																	11.1442	1.04952	0.545502	0.772953
SOX9_2	13792	1.39274																	11.1575	1.01852	0.533581	0.756741
MRPL38_4	13793	1.3861																	11.1708	0.988007	0.520706	0.743389
RFPL3_2	13794	1.37255																	11.1842	0.957966	0.507355	0.730515
TLCD1_4	13795	1.36648																	11.1975	0.929356	0.49448	0.716209
TEDDM1_3	13796	1.33287																	11.2108	0.90313	0.483513	0.702858
MPP2_3	13797	1.32103																	11.2242	0.880241	0.475407	0.68903
TMEM165_4	13893	1.42497																	11.2375	0.858307	0.4673	0.673771
ALDH1L1_2	13894	1.41164																	11.2508	0.837803	0.457764	0.655174
SLC7A8_3	13895	1.37976																	11.2642	0.817776	0.448227	0.636578
NXPH2_3	13896	1.37127																	11.2775	0.797272	0.439167	0.620365
TUFT1_4	13897	1.32711																	11.2908	0.777245	0.431061	0.60606
POLR1A_4	13986	2.01774																	11.3042	0.757217	0.42057	0.593662
SCAMP5_2	13987	1.55454																	11.3175	0.73719	0.409126	0.582218
15-Sep	13988	1.49254																	11.3308	0.71764	0.398636	0.572681
MORN5_3	13989	1.48578																	11.3442	0.699997	0.389099	0.564575
MS4A1_2	13990	1.44523																	11.3575	0.684261	0.380516	0.555038
CEP57_2	13991	1.40453																	11.3708	0.670433	0.371933	0.544548
SERPINB11_2	13992	1.40542																	11.3842	0.656605	0.363827	0.535488
HRSP12_2	13993	1.38887																	11.3975	0.64373	0.356674	0.526428
BCL2L11_4	13994	1.36803																	11.4108	0.632763	0.350952	0.516891
MBOAT2_1	13995	1.3417																	11.4242	0.622749	0.344753	0.505924
CST5_4	13996	1.32851																	11.4375	0.612259	0.339031	0.495434
LACTB2_3	13997	1.30903																	11.4508	0.602245	0.333309	0.485897
SLX4_1	14101	1.61699																	11.4642	0.594139	0.329018	0.475407
ADAM17_1	14102	1.47083																	11.4775	0.585556	0.324726	0.463009
NUDT7_2	14103	1.42816																	11.4908	0.574112	0.319958	0.450134
ACIN1_2	14104	1.39431																	11.5042	0.561237	0.314713	0.43869
C5orf63_4	14105	1.33098																	11.5175	0.549316	0.308514	0.427723
NQO1_4	14106	1.32266																	11.5308	0.537872	0.301838	0.415802
PPEF2_3	14107	1.30482																	11.5442	0.526905	0.295639	0.402927
TTC25_2	14199	1.99725																	11.5575	0.515938	0.288486	0.391006
TMEM100_3	14200	1.59503																	11.5708	0.506401	0.280857	0.38147
UBE2J2_1	14201	1.4842																	11.5842	0.497818	0.273228	0.37384
GSPT1_1	14202	1.44473																	11.5975	0.489235	0.266075	0.365734
TRAF3IP3_3	14203	1.44564																	11.6108	0.479221	0.258923	0.357151
LRRC18_1	14204	1.38328																	11.6242	0.4673	0.25177	0.349998
IL11_3	14205	1.35																	11.6375	0.456333	0.246525	0.346184
FMNL1_3	14206	1.31016																	11.6508	0.446796	0.243664	0.342369
FBXL22_2	14296	1.81669																	11.6642	0.438213	0.243187	0.337601
CTAGE9_3	14297	1.78079																	11.6775	0.429153	0.245094	0.331402
HLA-DMB_4	14298	1.5343																	11.6908	0.421047	0.246525	0.326157
GRAP2_3	14299	1.45988																	11.7042	0.417233	0.246525	0.320911
DBF4_4	14300	1.39191																	11.7175	0.416756	0.243187	0.313282
NEDD8_1	14301	1.32444																	11.7308	0.417233	0.238895	0.304222
TFPI_4	14391	1.57555																	11.7442	0.417709	0.23365	0.295639
JSRP1_2	14392	1.49288																	11.7575	0.414848	0.227451	0.288963
NT5C_1	14393	1.47358																	11.7708	0.409126	0.221729	0.281334
MFGE8_4	14394	1.39456																	11.7842	0.400066	0.217915	0.273228
HOXC5_2	14395	1.38895																	11.7975	0.389099	0.216961	0.266552
GMNC_3	14396	1.32894																	11.8108	0.377178	0.216484	0.262737
PLEKHO1_2	14397	1.30589																	11.8242	0.366688	0.21553	0.259876
EPSTI1_4	14488	1.57009																	11.8375	0.360489	0.214577	0.257969
FBXO16_2	14489	1.53067																	11.8508	0.356674	0.213146	0.256538
ACTRT1_1	14490	1.4683																	11.8642	0.352859	0.210285	0.255108
ADAMTSL3_2	14491	1.45177																	11.8775	0.349522	0.205517	0.25034
TMC4_2	14492	1.41904																	11.8908	0.349045	0.200272	0.243187
C17orf50_3	14493	1.40507																	11.9042	0.348568	0.19598	0.236034
KIAA0391_1	14494	1.37589																	11.9175	0.348568	0.193119	0.229359
DYRK1A_4	14495	1.33595																	11.9308	0.348091	0.191212	0.226021
KIR2DL1_3	14597	1.44192																	11.9442	0.348568	0.189304	0.22459
IFT20_4	14598	1.40716																	11.9575	0.347137	0.187397	0.225544
FREM1_1	14599	1.38819																	11.9708	0.342369	0.183582	0.226974
PDK4_4	14600	1.37827																	11.9842	0.33617	0.178337	0.227451
CHEK2_1	14601	1.36227																	11.9975	0.328064	0.172615	0.226021
ALS2CR12_2	14602	1.3164																	12.0108	0.321388	0.167847	0.224113
PHACTR1_3	14695	1.87682																	12.0242	0.31662	0.164032	0.22316
WDR55_2	14696	1.60378																	12.0375	0.315666	0.162601	0.221252
GLUD2_1	14697	1.48097																	12.0508	0.316143	0.164986	0.219822
FKBP5_2	14698	1.43721																	12.0642	0.315666	0.168324	0.216007
PPP5C_4	14699	1.43555																	12.0775	0.313759	0.169754	0.210762
DEFA1B_4	14700	1.42111																	12.0908	0.309467	0.167847	0.204563
CD3D_3	14701	1.4018																	12.1042	0.302792	0.163555	0.196934
ZSWIM3_2	14702	1.36335																	12.1175	0.294685	0.158787	0.190735
DPPA3_1	14703	1.32415																	12.1308	0.287533	0.153065	0.186443
FAM134C_3	14704	1.31494																	12.1442	0.281811	0.14782	0.185966
AGA_4	14705	1.31058																	12.1575	0.277996	0.143528	0.186443
TPST2_4	14819	1.84611																	12.1708	0.276566	0.141144	0.18692
PLD4_3	14820	1.73226																	12.1842	0.275135	0.140667	0.187874
FOXF1_3	14821	1.56106																	12.1975	0.273705	0.139713	0.188828
SSTR1_1	14822	1.54894																	12.2108	0.270844	0.139713	0.188351
FOXC2_3	14823	1.51376																	12.2242	0.266552	0.13876	0.185966
PABPN1_4	14824	1.45233																	12.2375	0.262737	0.13876	0.182152
GGCX_2	14825	1.37773																	12.2508	0.258923	0.137329	0.178337
C8orf44-SGK3_4	14826	1.32316																	12.2642	0.253677	0.135899	0.174999
CTNNA2_1	14827	1.31071																	12.2775	0.248909	0.135899	0.170708
ZNF304_1	14910	1.4467																	12.2908	0.245571	0.133991	0.165462
XRCC2_3	14911	1.44517																	12.3042	0.244141	0.132084	0.160694
ZNF671_2	14912	1.44382																	12.3175	0.243187	0.130177	0.157833
ZNF93_1	14913	1.44539																	12.3308	0.243664	0.129223	0.155449
NINJ1_4	14914	1.33448																	12.3442	0.246048	0.129223	0.153065
TMEM254_4	14915	1.31013																	12.3575	0.247955	0.129223	0.151157
SPDYE2B_1	15005	1.69194																	12.3708	0.247478	0.130653	0.150681
USP8_4	15006	1.5565																	12.3842	0.244617	0.132561	0.153065
AP5B1_1	15007	1.41204																	12.3975	0.24128	0.133514	0.156879
FGF22_3	15008	1.38386																	12.4108	0.237465	0.132561	0.160217
OS9_1	15009	1.36449																	12.4242	0.232697	0.129223	0.162125
TRAPPC3L_2	15010	1.36364																	12.4375	0.227928	0.124454	0.161648
ZC3H12C_3	15012	1.31016																	12.4508	0.223637	0.118732	0.159264
CCDC85B_2	15096	1.75682																	12.4642	0.221252	0.112534	0.154495
NLRX1_2	15097	1.60341																	12.4775	0.220776	0.106812	0.149727
TMEM185B_4	15098	1.45704																	12.4908	0.220776	0.104427	0.146389
LINC01272_4	15099	1.40042																	12.5042	0.221729	0.106335	0.144958
SHOX_4	15100	1.33852																	12.5175	0.222683	0.109196	0.143528
SLC10A2_1	15101	1.32891																	12.5308	0.22459	0.112057	0.142097
DAZ2_3	15184	1.72235																	12.5442	0.226021	0.116348	0.141621
CCL7_2	15185	1.63805																	12.5575	0.226021	0.123501	0.14019
GAREM_3	15186	1.55996																	12.5708	0.225067	0.1297	0.137329
TMEM222_3	15187	1.54844																	12.5842	0.22459	0.133514	0.133038
DYNLL2_3	15188	1.48365																	12.5975	0.225067	0.135899	0.1297
GALNT15_4	15189	1.43378																	12.6108	0.225067	0.137806	0.127792
HOXA2_2	15190	1.41083																	12.6242	0.224113	0.13876	0.126839
ZFHX3_2	15191	1.37672																	12.6375	0.22316	0.137329	0.126362
MTIF3_2	15192	1.36116																	12.6508	0.223637	0.135422	0.125408
UBE2J1_2	15193	1.34798																	12.6642	0.225067	0.133991	0.125408
ARID4A_4	15194	1.32431																	12.6775	0.225544	0.133991	0.127792
TRIM39_1	15195	1.31051																	12.6908	0.225544	0.133514	0.132084
SLC25A28_3	15281	1.64288																	12.7042	0.226021	0.131607	0.135422
AURKC_4	15282	1.57084																	12.7175	0.227928	0.129223	0.135899
NRP2_2	15283	1.55855																	12.7308	0.228882	0.125885	0.135899
IL1R2_3	15284	1.42943																	12.7442	0.228405	0.12207	0.135899
CLIC6_1	15285	1.3728																	12.7575	0.225544	0.116825	0.134945
GMEB2_3	15286	1.31578																	12.7708	0.22316	0.11301	0.132084
DUSP10_3	15287	1.30705																	12.7842	0.222683	0.11301	0.128269
ANGPTL6_1	15377	1.61344																	12.7975	0.222683	0.114441	0.125885
STK11_4	15378	1.60612																	12.8108	0.221729	0.115871	0.124931
C10orf67_4	15379	1.56694																	12.8242	0.221729	0.117302	0.123501
GRPEL2_2	15380	1.39169																	12.8375	0.222683	0.120163	0.12064
FAM81A_3	15381	1.37772																	12.8508	0.223637	0.123501	0.119209
PLXNA3_3	15382	1.35412																	12.8642	0.223637	0.126839	0.12064
CD8B_3	15383	1.3364																	12.8775	0.223637	0.130177	0.122547
CNTF_1	15384	1.30305																	12.8908	0.223637	0.133038	0.123501
SUPT20HL2_2	15459	1.46912																	12.9042	0.22459	0.135422	0.124931
TMC5_1	15460	1.44695																	12.9175	0.226498	0.135422	0.124931
ERGIC1_2	15461	1.43511
OLFML2A_1	15462	1.3807
MGAM2_4	15463	1.37442
CMPK2_1	15464	1.3687
FRMD4B_2	15465	1.33884
SAMD9L_4	15568	1.55236
FAM136A_3	15569	1.52801
DGKB_4	15570	1.48109
DCDC1_4	15571	1.41338
SP1_3	15572	1.38458
PAQR8_4	15573	1.30643
TMEM209_2	15574	1.30789
SAGE1_3	15678	1.59146
SSC4D_4	15679	1.4868
AKIRIN1_1	15680	1.45278
ADGRF4_4	15681	1.42383
TM4SF1_3	15682	1.41832
PTPN21_2	15683	1.40532
IL1RL2_3	15684	1.37941
C1QTNF2_2	15685	1.36938
CDCA7_4	15686	1.35098
TBCD_2	15687	1.32918
MKI67_4	15782	1.83049
CSDE1_4	15783	1.61716
MYH14_4	15784	1.567
ERBB3_4	15785	1.42359
PAX5_2	15786	1.35808
CYB5B_2	15787	1.33678
ELOVL2_1	15883	1.71661
PPP1R3C_2	15884	1.61567
ARMC5_3	15885	1.56353
RP1_2	15886	1.43048
PARP15_3	15887	1.38301
GPR158_3	15888	1.32553
PTGFRN_2	15889	1.31818
NEUROG1_3	15890	1.30514
MZT2B_1	15986	1.71417
LRRC16B_2	15987	1.68506
TRIM24_4	15988	1.5719
KLK5_2	15989	1.52766
ALYREF_2	15990	1.4757
CCDC144NL_3	15991	1.39031
TOPBP1_4	15992	1.36698
AMMECR1_3	15993	1.32621
RNASEH1_2	15994	1.313
FZD6_3	15995	1.30829
RBM23_3	15996	1.31119
ADGRF4_2	15997	1.30077
FEZF2_3	15998	1.30076
HRH4_2	15999	1.30227
CCDC183_2	16091	1.7939
KRT84_3	16092	1.64346
CCDC168_2	16093	1.48056
IL23R_4	16094	1.45338
ALG14_4	16095	1.42487
DEFB132_3	16096	1.38781
XRRA1_1	16097	1.37671
UNC80_2	16098	1.34174
CST1_4	16099	1.31375
PMM2_1	16100	1.31385
HLA-C_2	16101	1.30313
HS3ST2_4	16189	1.62823
ABCB7_1	16190	1.58263
PDPN_3	16191	1.40585
FGF9_4	16192	1.39443
DHX8_3	16193	1.35022
OR6X1_3	16194	1.3488
BTBD9_4	16195	1.31423
NAGA_4	16282	1.73642
DFFB_4	16283	1.67077
CCM2_1	16284	1.46289
PAPOLA_4	16285	1.42997
GOLGA1_4	16286	1.38132
TULP1_1	16287	1.35869
FZD9_1	16288	1.34385
NTN5_1	16289	1.32701
CFHR2_2	16290	1.31171
KCP_3	16291	1.30212
CYP2S1_4	16382	1.54991
PHGR1_4	16383	1.48221
C1orf109_1	16384	1.45148
PLAC9_1	16385	1.39986
C1orf50_2	16386	1.34015
PLOD2_2	16387	1.31885
FAM134B_4	16490	1.61005
DBF4_2	16491	1.43874
CHMP4C_4	16492	1.40841
GLP1R_3	16493	1.40737
LAPTM4A_4	16494	1.40866
EME1_4	16495	1.39817
PRKAG1_4	16496	1.37103
DKK1_2	16497	1.3379
ALG13_4	16498	1.33368
UCN_2	16587	1.69275
TTC31_1	16588	1.68416
VEPH1_1	16589	1.53223
GCHFR_3	16590	1.50753
MAGED4_2	16591	1.48958
SHANK1_2	16592	1.40798
OSBPL7_3	16593	1.39968
AGXT_3	16687	2.03035
LPPR1_4	16688	1.82288
TBCK_4	16689	1.58386
SYNE2_1	16690	1.53728
SERPINE1_3	16691	1.47288
PPP1R1A_4	16692	1.4559
SMARCB1_2	16693	1.44061
CCDC140_1	16694	1.3957
TTK_3	16695	1.3909
TLN2_4	16696	1.37418
DHRS7_3	16697	1.36506
B3GNT3_4	16698	1.35212
DHTKD1_2	16699	1.32402
C9orf9_2	16700	1.30306
HSP90AA1_2	16811	1.87928
GAL3ST4_3	16812	1.73626
MYEOV2_2	16813	1.50569
SETDB2_1	16814	1.46627
F2_2	16815	1.36846
C5orf52_4	16816	1.35879
MICALCL_1	16817	1.33051
TTYH3_2	16818	1.32911
GDNF_3	16819	1.31793
RHOT1_2	16820	1.30572
C17orf107_3	16920	1.46703
TNKS_3	16921	1.44731
AFP_2	16922	1.37924
DEFB128_4	16923	1.36292
SSH1_2	16924	1.31746
IGLL1_4	17031	1.83483
ARHGEF7_3	17032	1.61975
C1orf56_2	17033	1.50277
ATPAF1_4	17034	1.40098
HPS6_2	17035	1.39306
KDM3A_1	17036	1.38846
ZIC4_4	17037	1.37387
CMC4_3	17038	1.36583
MFSD12_3	17039	1.351
TJP2_2	17040	1.34005
SNX27_4	17041	1.33469
CLASRP_3	17042	1.31668
SULT1C2_3	17043	1.30866
PCDHB13_4	17153	1.82051
TOPAZ1_1	17154	1.57073
ATG5_1	17155	1.5423
PXK_3	17156	1.45498
PPP1R15B_3	17157	1.43602
SLC27A1_3	17158	1.39692
LOC100129520_1	17159	1.37725
CNOT8_2	17160	1.34673
KRTAP5-1_3	17161	1.33817
SLC6A11_2	17251	1.66996
ELMOD3_4	17252	1.62563
CSPG4_4	17253	1.60465
METRN_3	17254	1.5075
PIP5K1A_4	17255	1.46884
CHAC1_3	17256	1.4012
TEAD1_3	17257	1.34101
CX3CR1_2	17258	1.32088
ATP5G3_3	17259	1.31177
CALML5_3	17260	1.30441
SUGT1_2	17357	1.5494
TRIM58_4	17358	1.43889
DIRAS2_2	17359	1.42283
PPM1H_2	17360	1.35474
VAMP1_3	17361	1.33564
BABAM1_3	17362	1.33277
TBATA_2	17363	1.33359
TMPRSS2_2	17457	1.64372
YBEY_4	17458	1.53073
TTC13_4	17459	1.48145
CCDC86_2	17460	1.4401
PAQR6_3	17461	1.34078
MUC13_4	17462	1.3316
UGGT2_4	17544	1.54096
PRPF8_1	17545	1.49587
PNISR_4	17546	1.39418
HOMER3_3	17547	1.39029
ANKLE1_4	17548	1.37805
GDF7_3	17549	1.37922
PIGU_2	17550	1.35552
DHX34_3	17551	1.30373
ZNF202_2	17642	1.78771
EXOC8_2	17643	1.61626
COMMD6_3	17644	1.59562
TAS2R41_3	17645	1.43967
HPN_3	17646	1.30305
BTBD7_4	17756	1.51085
CDC16_1	17757	1.47744
CLCN7_2	17758	1.45686
FAM117A_2	17759	1.43692
VPS35_1	17760	1.38899
HSPA1L_2	17761	1.38064
ALDH16A1_1	17762	1.32452
EIF4ENIF1_1	17763	1.31607
ERMN_4	17764	1.31391
KCNJ1_3	17852	1.81504
ADAM8_4	17853	1.56413
TVP23C_2	17854	1.40655
PRR23C_2	17855	1.36
PALM2_2	17856	1.33782
BUB1B_1	17857	1.33222
VPS37D_1	17858	1.33256
MAGEB3_4	17859	1.32347
SLC29A2_3	17952	1.43372
SQLE_3	17953	1.40242
KRBOX1_2	17954	1.34889
CACNB3_1	17955	1.31266
TAS2R19_3	18051	1.67339
SLC11A2_3	18052	1.43978
ALG6_3	18053	1.38685
RHOXF2B_3	18054	1.37497
SLFN12L_3	18055	1.37233
LDLRAD4_4	18056	1.3607
AGK_4	18057	1.31856
SIGLEC5_3	18058	1.30212
CBX6_3	18161	1.48219
C20orf203_3	18162	1.44834
KIAA1143_1	18163	1.42168
BBS4_2	18164	1.40803
SUPT7L_4	18165	1.40996
RTP1_2	18166	1.38922
BBS4_1	18167	1.37197
DLGAP4_4	18168	1.36624
WEE1_1	18169	1.36686
CCDC37_2	18170	1.35943
FOXA1_3	18257	1.7193
SLC2A6_1	18258	1.54448
C6orf132_3	18259	1.40235
PTP4A1_3	18260	1.34787
MOV10L1_2	18261	1.34579
ASB16_2	18262	1.33677
TRHDE_2	18263	1.32209
RASD1_1	18264	1.31663
DCAF8_4	18368	1.51453
HDGFRP3_4	18369	1.41639
C15orf65_4	18370	1.3889
PAPD4_3	18371	1.37167
RTN4RL1_1	18372	1.36108
TAS2R60_3	18373	1.32432
EVA1B_2	18374	1.30854
DNAH17_4	18464	1.78456
ZNF713_4	18465	1.62216
PARP14_3	18466	1.4977
GSDMD_4	18467	1.48365
OR10J1_4	18468	1.45316
SASH1_4	18469	1.4346
CLEC4M_3	18470	1.34432
ADCY4_3	18471	1.33933
GOLPH3_2	18567	1.89874
OR52H1_2	18568	1.61455
ASAH2_2	18569	1.52964
SPIN2B_3	18570	1.51274
EXOSC10_3	18571	1.3314
PPP2R2D_1	18659	1.84635
KRTAP4-6_4	18660	1.37163
LEFTY1_2	18661	1.32938
POLR3G_4	18752	1.84218
RSPO3_2	18753	1.70959
RFPL4B_4	18754	1.56316
OAZ3_2	18755	1.44733
PCDHA7_3	18756	1.4033
ADCK3_3	18757	1.38288
ODF2_3	18758	1.35854
ARL11_3	18858	2.10952
HBQ1_1	18859	1.97533
CDK4_2	18860	1.48222
ASXL3_3	18861	1.46565
TRIM58_3	18862	1.45537
PRR5-ARHGAP8_1	18863	1.4349
NCOR2_2	18864	1.39392
ERICH3_4	18865	1.38818
CEP350_4	18866	1.37416
KBTBD13_4	18867	1.36027
KIF24_2	18868	1.35477
CHST8_2	18869	1.34844
NUP107_1	18958	1.71418
NR2C1_1	18959	1.66458
CLCC1_1	18960	1.60134
FCN1_3	18961	1.48137
LRSAM1_2	18962	1.46936
EPB41L1_2	18963	1.44134
ACER3_4	18964	1.41842
PKIB_1	18965	1.38287
SPACA1_3	18966	1.35234
OR4N4_3	18967	1.34655
TMEM220_2	18968	1.34939
MAP2K2_4	18969	1.31405
BMPER_2	18970	1.31153
OVOL1_3	18971	1.31036
LMX1B_4	18972	1.30178
CRYGN_1	19056	1.39338
SLC37A2_1	19057	1.3771
CACNA1D_4	19058	1.35417
TJP3_3	19059	1.3422
ATP5J2-PTCD1_3	19145	1.80505
POU2F3_2	19146	1.50633
LINGO3_2	19147	1.45095
MPP1_4	19148	1.43399
SERPINC1_2	19149	1.40608
C20orf24_1	19150	1.39679
ARAF_2	19151	1.3618
RAB11FIP3_1	19152	1.34512
TMEM123_3	19153	1.32775
CASP3_4	19154	1.31764
ZNF154_2	19249	1.65963
ZNF385D_4	19250	1.48232
CISD1_4	19251	1.42752
CACNB3_4	19252	1.3963
CR1L_1	19253	1.38808
KLHL41_2	19254	1.3542
CASP7_4	19255	1.3249
KIF18B_3	19256	1.32139
CALCRL_2	19257	1.31616
NEK6_4	19364	1.67039
PARK2_2	19365	1.6306
CD96_4	19366	1.58095
SHE_4	19367	1.47783
BBS12_3	19368	1.40843
NRP2_1	19369	1.39022
CASP5_3	19370	1.35692
SMAD2_4	19371	1.34826
HADH_3	19372	1.33785
TTK_1	19458	1.76103
TOMM34_2	19459	1.5572
ZCCHC7_2	19460	1.5247
SPATA20_3	19461	1.50915
KIAA1217_4	19462	1.50041
UNC93B1_3	19463	1.42293
RAB5B_3	19464	1.39263
CNGB3_3	19465	1.36918
PLXNA4_4	19560	1.50957
RBMY1B_1	19561	1.50345
DDX25_3	19562	1.43701
SYNE3_1	19563	1.34786
KCNK5_2	19564	1.31279
IGSF22_4	19565	1.30713
CCR6_4	19566	1.30141
FAM200A_4	19668	1.75004
MCHR2_2	19669	1.47837
CD151_2	19670	1.45188
LMAN2L_2	19671	1.43688
CCDC43_4	19672	1.40368
GUCA1C_1	19673	1.36263
MASTL_2	19674	1.35806
ZNF14_4	19675	1.31484
TENM4_2	19676	1.30854
ZNF143_4	19677	1.30762
C3orf58_4	19678	1.30535
PIK3CD_1	19775	1.46992
HCN2_2	19776	1.38432
GZMA_4	19777	1.38085
NTS_4	19778	1.36487
ASF1B_4	19779	1.35607
CCDC157_2	19780	1.30538
RPS6KA1_4	19781	1.30461
SCARB2_3	19862	1.57115
GCA_4	19863	1.38202
ARRDC1_3	19864	1.37382
CLEC5A_3	19865	1.35715
ZCCHC17_1	19866	1.31226
L3MBTL2_3	19867	1.30595
ERP27_3	19957	1.89066
BIRC5_1	19958	1.72913
BTNL10_2	19959	1.58487
HTR6_4	19960	1.54863
UNC45B_4	19961	1.5314
TWF1_3	19962	1.45749
TRIM65_4	19963	1.34607
SUFU_2	19964	1.32267
SPATA31A6_4	19965	1.31369
FAS_2	20000	1.7468
NEDD9_4	20063	1.49489
KRBOX4_1	20064	1.43298
C1orf228_4	20065	1.40494
SLC25A30_4	20066	1.40219
BEST1_2	20067	1.39199
MYO1C_2	20068	1.3419
KRTAP10-7_4	20069	1.3343
CYTH3_3	20169	1.68371
C16orf72_4	20170	1.59907
EMC9_1	20171	1.48913
RNASEH2B_2	20172	1.48229
CCDC183_3	20173	1.46436
SEMA3F_1	20174	1.36631
ADAM12_4	20175	1.35396
COL28A1_3	20176	1.32966
TTC23L_1	20177	1.32587
CFB_2	20281	2.18714
PIK3R4_3	20282	1.47427
LOC200726_4	20283	1.42595
ERGIC1_4	20284	1.40303
PLEKHH3_3	20285	1.3863
NUP35_1	20286	1.37844
SCAI_2	20287	1.36042
TSPAN12_3	20288	1.32462
RASIP1_3	20289	1.31856
PPP1R14A_2	20290	1.30857
PQBP1_3	20379	1.90748
TNIP2_2	20380	1.57395
LRRC16A_3	20381	1.51507
SPIN4_2	20382	1.47656
POLR3D_1	20383	1.46639
ARHGAP27_4	20384	1.45626
MEA1_3	20385	1.45777
ABHD6_4	20386	1.35757
ADAMTSL1_2	20387	1.34053
DKK3_2	20388	1.32874
HLA-G_3	20389	1.31326
CAPNS2_1	20390	1.30738
ZC3H12A_2	20391	1.30502
PAIP1_3	20489	1.89545
GRIA2_4	20490	1.45474
HPS5_4	20491	1.3826
C21orf58_4	20492	1.36621
ATP10A_1	20493	1.33468
CYYR1_4	20582	1.82403
AGPAT1_3	20583	1.44908
SIX6_3	20584	1.42225
SYTL3_2	20585	1.30162
NEDD4_4	20689	1.49626
SWAP70_4	20690	1.49556
CCDC63_4	20691	1.38235
NATD1_4	20692	1.35323
CISD1_3	20787	1.98969
TRAF1_4	20788	1.474
DALRD3_2	20789	1.34873
GOLGA3_3	20790	1.32959
OSBPL5_4	20879	1.58008
LARP1_4	20880	1.51739
ATP6V0E2_2	20881	1.49804
LURAP1_2	20882	1.42749
BMP6_3	20883	1.41631
GPR135_4	20884	1.39605
SELT_4	20885	1.39269
SNX7_1	20886	1.3921
KRTAP17-1_2	20887	1.37827
HP1BP3_4	20888	1.37018
RFWD2_4	20889	1.33882
LPAR4_4	20890	1.32339
PLSCR2_3	20891	1.31471
LENG8_4	20892	1.3038
DAPK3_3	20987	1.66475
OPN1MW_2	20988	1.56103
TRPV3_4	20989	1.41358
RNF13_2	20990	1.40827
MICA_4	20991	1.38021
PI4KA_2	20992	1.32245
ANXA9_1	20993	1.30819
TRIM9_4	20994	1.30891
ZNF605_4	20995	1.30382
TMEM180_3	21087	1.48978
OR4S2_2	21088	1.47171
SRRM5_3	21089	1.4569
H2AFY_2	21090	1.42241
ISOC2_4	21091	1.38574
VCP_4	21092	1.33272
RENBP_1	21093	1.32251
OR10G2_3	21201	1.80447
KATNBL1_3	21202	1.59651
RASAL2_4	21203	1.48751
PRG2_3	21204	1.42653
TMEM253_4	21205	1.4243
AGR2_2	21206	1.32761
CST2_3	21207	1.31116
PTPN13_2	21208	1.30424
PKD1L1_1	21322	1.5316
SPOPL_3	21323	1.53236
RPS6KA6_2	21324	1.47168
TSPAN17_4	21325	1.46285
FKBP9_4	21326	1.43107
OR8D4_3	21327	1.38862
KIAA0319_1	21328	1.34267
VPS37D_2	21329	1.34459
SBF1_4	21330	1.33197
ITFG1_4	21410	1.54338
AGBL2_1	21411	1.51902
DUOX2_4	21412	1.50084
MPC2_1	21413	1.47103
SMIM14_4	21414	1.40874
NDUFA10_2	21415	1.40353
GTPBP4_1	21416	1.40117
TAS2R7_4	21417	1.36802
OR4C15_4	21418	1.36007
HNRNPCL4_2	21419	1.35517
ABTB1_1	21420	1.33884
DHRS1_4	21505	1.72694
CYYR1_3	21506	1.47947
ARHGAP19_3	21507	1.40738
SLC39A3_2	21508	1.34493
PLA2G4F_3	21592	2.01399
FZD10_2	21593	1.6882
RPL18A_3	21594	1.68234
SPON1_3	21595	1.63589
ARGFX_3	21596	1.52699
NKX1-2_2	21597	1.40943
DAZ4_2	21598	1.38035
SYNM_2	21599	1.34091
HEMGN_4	21600	1.32998
P2RY2_2	21601	1.30736
CPOX_3	21602	1.30273
TYW3_3	21701	1.71666
ADAMTS10_2	21702	1.49509
RSAD2_4	21703	1.44395
USB1_4	21704	1.44663
METTL9_3	21705	1.38797
ZSCAN21_1	21706	1.37243
COA6_2	21707	1.34307
CRHBP_2	21708	1.34039
AKAP5_2	21709	1.30466
SNRPC_1	21804	1.56128
ARHGEF7_2	21805	1.45301
PSG5_2	21806	1.33594
OR10G8_1	21807	1.31833
SGIP1_4	21808	1.30883
SYNE3_4	21809	1.30491
TSHZ1_2	21901	1.66489
TNFRSF18_4	21902	1.54283
ZNF624_4	21903	1.5329
LCNL1_4	21904	1.52655
HMX1_2	21905	1.43882
ANKRD6_3	21906	1.42042
TMEM138_3	21907	1.40431
PRICKLE4_3	21908	1.36595
HEYL_4	21909	1.35303
PROX2_2	21910	1.34598
NR1I3_3	21911	1.33378
HOXA13_2	21912	1.30773
SETDB2_3	21913	1.30855
YWHAB_3	22003	1.7288
RGCC_3	22004	1.53021
ATG2B_3	22005	1.48609
CRABP2_4	22006	1.38635
REM2_3	22007	1.37819
RARB_4	22008	1.36204
CCDC17_4	22009	1.307
RBM3_1	22010	1.3043
RNF122_2	22109	1.82316
TNR_1	22110	1.72755
CACNB4_4	22111	1.42766
CCDC12_1	22112	1.42235
CCDC36_3	22113	1.3579
ATL1_4	22114	1.34328
POU6F2_4	22115	1.33361
ZFP37_4	22116	1.32877
STK24_2	22197	1.55585
POLR2J2_4	22198	1.479
PPTC7_2	22199	1.46238
SIRT5_1	22200	1.44855
CHRM1_1	22201	1.44465
CLIC3_4	22202	1.39921
DRC7_3	22203	1.3955
RQCD1_3	22204	1.33232
USP53_1	22205	1.33171
HADH_4	22294	1.51289
RELB_3	22295	1.47789
BRCC3_2	22296	1.3458
PSMD11_1	22297	1.33551
GIMAP8_3	22298	1.32382
ZNF354A_4	22299	1.3172
ADGRA1_3	22390	1.57843
MAB21L3_1	22391	1.42624
NUP133_2	22392	1.41224
ZNF710_2	22393	1.3857
LINGO2_3	22394	1.37841
ZNF746_3	22395	1.36933
KITLG_2	22396	1.35506
CBWD1_4	22397	1.33863
CCDC8_2	22495	1.66823
DNAH11_3	22496	1.57448
MSANTD2_1	22497	1.42633
DYRK3_1	22498	1.37622
S100A7_2	22499	1.37607
ANKRD39_1	22500	1.35278
FAXC_3	22501	1.33864
SPAG6_4	22502	1.31116
PDLIM3_3	22503	1.30101
ANKRD53_1	22611	1.53557
PSMC6_4	22612	1.47166
PHLDB2_4	22613	1.41814
RAPSN_4	22614	1.41726
C21orf2_3	22615	1.40375
TMEM194A_1	22616	1.3814
CEACAM5_1	22617	1.3272
IL21_4	22717	1.99343
SESTD1_4	22718	1.91384
WASF1_2	22719	1.70562
PSMB5_1	22720	1.60332
ZNF609_3	22721	1.41437
SLC3A2_1	22722	1.39047
ZFP36_2	22723	1.36711
ATRN_3	22724	1.30645
MYOD1_4	22818	1.59424
MOCS3_2	22819	1.57874
SMIM10L1_1	22820	1.50889
ABCC8_4	22821	1.34437
FBXO24_3	22822	1.31965
FSTL4_2	22823	1.30779
GID8_2	22922	1.81129
ENTPD2_2	22923	1.67848
FER1L5_4	22924	1.48442
ERICH2_3	22925	1.43545
TRPV6_3	22926	1.41785
TMEM169_2	22927	1.40299
XAB2_4	22928	1.40183
NOX1_4	22929	1.32676
SLAIN1_4	22930	1.30784
PRODH2_4	22931	1.30504
ZNF608_3	23045	1.77388
ZNF23_3	23046	1.45196
TBC1D28_4	23047	1.43817
TRMT10A_1	23048	1.30084
SORCS2_4	23133	1.96004
TPPP2_3	23134	1.64335
THBS4_3	23135	1.51515
NUDT6_3	23136	1.47668
MSANTD4_4	23137	1.39064
CPNE1_3	23138	1.36684
TADA2B_1	23139	1.34482
NUP107_3	23232	1.82195
C3orf36_3	23233	1.6408
C11orf84_3	23234	1.47566
ARG1_3	23235	1.42664
GNG10_4	23236	1.42148
BRINP1_4	23237	1.4049
WDR72_4	23238	1.40422
C15orf26_2	23239	1.36714
OR4K1_4	23240	1.33212
ING4_3	23241	1.30037
MTRNR2L9_1	23341	1.69239
NUTM2A_4	23342	1.56655
HTR5A_2	23343	1.40252
PKN1_3	23344	1.40112
HRH3_2	23345	1.39688
C6orf47_1	23346	1.35628
VWA3B_1	23347	1.35376
CLIP4_3	23348	1.34681
ZNF648_4	23349	1.33118
EME2_1	23350	1.31936
YTHDF1_3	23351	1.32174
THOP1_2	23352	1.3094
NPPB_3	23450	2.43383
CENPU_4	23451	1.51935
CSHL1_1	23452	1.46858
PSPN_3	23453	1.45454
SLC12A9_2	23454	1.36082
RAD1_2	23455	1.31547
VWCE_1	23456	1.31271
SHROOM1_2	23457	1.30701
NAGPA_1	23568	2.10783
GGCX_1	23569	1.72103
C20orf197_2	23570	1.47909
ZDBF2_3	23571	1.45907
TNFRSF10C_4	23572	1.44106
HSD17B3_3	23573	1.31952
HLA-DMB_1	23574	1.3017
ZSCAN31_4	23575	1.30087
CFDP1_3	23663	1.80352
RGL2_4	23664	1.752
ABCC3_3	23665	1.56953
ISPD_4	23666	1.46843
ABHD10_3	23667	1.43787
DMRT2_2	23668	1.42338
NXPE4_4	23669	1.37842
OR8J1_2	23670	1.36272
FAM127C_4	23671	1.30798
MOB2_3	23770	1.62821
ASB6_1	23771	1.62048
SERPINA3_1	23772	1.60116
SPTB_2	23773	1.44156
GALNT9_2	23774	1.40872
SLC16A11_4	23775	1.3931
GABRA4_3	23776	1.37227
GSG1_3	23777	1.33104
ST8SIA4_3	23778	1.33024
ZFYVE26_4	23779	1.31748
IL5_3	23780	1.31318
CYSTM1_3	23878	1.39175
CABP1_3	23879	1.38752
ING4_4	23880	1.36764
ELK1_4	23881	1.36568
ZNF496_2	23882	1.36201
PRKAB2_3	23883	1.31622
SMAGP_2	23988	1.7099
ZNF852_4	23989	1.43731
COG8_2	23990	1.37463
GSTCD_1	23991	1.31331
PLCH1_4	24103	1.5792
P3H3_3	24104	1.55334
ADGRE3_3	24105	1.53727
OR52I2_3	24106	1.53924
ZNF683_4	24107	1.53028
FBXL3_3	24108	1.51613
HSD17B10_4	24109	1.49019
IGSF21_2	24110	1.4106
KRTAP27-1_3	24111	1.39966
TBC1D30_4	24112	1.34394
SIGLEC15_1	24113	1.33044
IREB2_2	24196	1.43084
NAGLU_1	24197	1.42946
PHTF2_4	24198	1.42913
USP46_3	24199	1.42389
PRDM7_2	24200	1.39097
C16orf59_3	24201	1.32836
CLSTN3_4	24202	1.31817
PLA2G2F_2	24203	1.30874
CLRN1_1	24204	1.30171
CD46_3	24295	1.84198
FFAR4_4	24296	1.82391
CCDC47_2	24297	1.58719
PTPN6_3	24298	1.54216
AMER2_3	24299	1.52774
OR4C12_4	24300	1.52058
GREM1_4	24301	1.46942
EMID1_3	24302	1.45154
STYX_3	24303	1.43736
RBM15_2	24304	1.35092
CAMK2D_4	24305	1.33691
SDF2_4	24306	1.31294
TRMT2A_3	24408	1.47076
C6orf62_3	24409	1.46013
GGNBP2_4	24410	1.43666
GOT2_1	24411	1.3424
GLG1_3	24412	1.33775
IL11RA_2	24413	1.33826
SNN_1	24414	1.33699
CALU_2	24415	1.32116
RHBDF2_4	24416	1.3205
BCOR_3	24417	1.30257
RPN2_2	24506	2.13346
PRSS46_2	24507	1.47912
WIPI1_3	24508	1.47419
ATP6V1E1_3	24509	1.32797
NLRP3_1	24599	1.61803
LRRC3_3	24600	1.51668
POLG2_4	24601	1.40507
MAS1_1	24602	1.3901
CAMKK2_1	24603	1.32373
ZNF2_3	24604	1.31954
TMPRSS11A_3	24605	1.3023
RCCD1_4	24712	1.51414
PROCR_2	24713	1.47997
OAS1_1	24714	1.43917
CMTM1_2	24715	1.4292
FADS2_1	24716	1.43008
LCT_1	24717	1.32901
PF4V1_4	24718	1.32193
BRDT_4	24813	1.49674
GPR35_2	24814	1.43502
NR3C1_2	24815	1.41585
FUBP3_4	24816	1.38789
ZBED1_1	24817	1.32089
SPACA4_1	24917	1.48653
OR6B3_2	24918	1.4392
LNPEP_2	24919	1.39049
FBXO46_2	24920	1.36723
POLG2_2	24921	1.36785
RNF215_4	24922	1.36862
HSH2D_4	24923	1.35646
PRSS2_1	24924	1.31012
PCYOX1_3	24925	1.30055
LMX1B_2	25021	1.60765
CNOT4_1	25022	1.48047
TRPV1_1	25023	1.42552
SH3BP5L_3	25024	1.38265
SLC25A38_4	25025	1.38307
GTF2H4_3	25026	1.36194
RORC_3	25027	1.33036
ELL3_3	25028	1.31614
ARID1A_4	25118	1.71273
TMEM161A_4	25119	1.64191
ZNF530_2	25120	1.55811
ZNF189_3	25121	1.55273
NTM_4	25122	1.49194
GBP2_3	25123	1.46905
MTRNR2L7_3	25124	1.44086
CDC14B_4	25125	1.3288
ZNF417_1	25213	2.24947
OPALIN_4	25214	1.52723
PDE4DIP_2	25215	1.4729
ALS2CR12_4	25216	1.45107
ESCO2_4	25217	1.40194
VCAN_1	25218	1.38353
CEACAM21_2	25219	1.37551
GJB5_2	25303	1.64107
ANKRA2_4	25304	1.43982
RNF185_2	25305	1.34208
GOLGA4_4	25306	1.33748
PAN3_4	25307	1.33616
OR2A12_2	25308	1.32731
MECOM_3	25309	1.32246
ZBTB47_3	25310	1.30089
HSPB9_2	25389	1.46389
ETFA_3	25390	1.4462
IL4R_3	25391	1.4374
MUC12_4	25392	1.37514
PDE3B_4	25393	1.35952
FLRT3_2	25394	1.35063
MRE11A_1	25395	1.34903
C5orf51_1	25396	1.33787
OR2B3_3	25397	1.33578
TDO2_2	25398	1.3155
ZNF562_4	25399	1.30834
MPLKIP_2	25400	1.30127
ZNF275_1	25481	2.35001
TCEANC2_2	25482	1.62209
SLC7A6_4	25483	1.61661
PNMA6A_3	25484	1.5108
ARGFX_1	25485	1.46136
LIMD2_4	25486	1.45333
SLC25A28_2	25487	1.4325
SRPK2_4	25488	1.36946
LDHAL6A_1	25489	1.36283
COL6A6_2	25490	1.32975
BEX4_2	25491	1.31549
IRF6_3	25492	1.31676
KIF22_4	25493	1.31404
NREP_2	25494	1.31654
SAXO2_1	25495	1.30942
NCAM1_2	25579	1.56111
FLG2_4	25580	1.39917
MTDH_2	25581	1.36002
KCTD14_3	25582	1.35892
MAPK8_4	25583	1.36016
SGSM1_3	25584	1.35826
PSAP_1	25585	1.35119
NEFM_2	25586	1.32238
TAS1R1_4	25587	1.31339
FBXO34_4	25588	1.30082
ZNF100_1	25677	1.89305
FAM153B_2	25678	1.84987
GDI1_2	25679	1.5258
MAFA_4	25680	1.49457
CFAP46_4	25681	1.42182
TMEM186_4	25682	1.38123
MYO1A_1	25683	1.3307
CLC_3	25684	1.3148
CALCOCO1_1	25685	1.30043
USP17L4_2	25773	1.5426
GULP1_2	25774	1.48413
LRRTM3_4	25775	1.37858
PLAG1_3	25776	1.3233
CNNM2_4	25867	1.41879
ELSPBP1_4	25868	1.40049
OAS3_3	25869	1.39639
BAP1_4	25870	1.39284
CENPBD1_3	25871	1.35706
PPP1R17_1	25872	1.35124
ARPC1B_2	25873	1.34695
ABCA4_1	25874	1.34577
TSNARE1_3	25875	1.34479
RPRM_3	25876	1.33028
PLCB2_3	25877	1.31726
LHFPL3_2	25878	1.30035
RALB_4	25970	1.41178
GALNT6_4	25971	1.30703
N4BP1_4	26051	1.68969
MB_2	26052	1.5178
PPM1E_1	26053	1.44386
FAM71A_4	26054	1.43434
IL2_3	26055	1.43299
KDM4E_1	26056	1.43554
TRAF6_4	26057	1.43538
LAMA4_1	26058	1.40106
CSRP2_3	26059	1.37877
MYL12A_4	26060	1.32591
MIER2_4	26061	1.30211
COX6A2_3	26157	1.57393
RBBP6_2	26158	1.41748
NLRP14_4	26159	1.38435
CNTN4_2	26160	1.38473
ASB3_1	26161	1.37179
ZSCAN5A_2	26162	1.34236
COMT_2	26163	1.33858
TMEM87B_4	26164	1.3186
FKBPL_4	26165	1.30637
PAEP_3	26260	1.64333
NDUFAB1_1	26261	1.61686
ANKZF1_1	26262	1.56735
RAB11FIP5_3	26263	1.46359
BHMT2_3	26264	1.37412
HAP1_4	26265	1.34386
SHANK3_3	26266	1.33108
ASB12_3	26267	1.31701
INO80E_3	26364	1.78058
PRR7_3	26365	1.71257
GP1BB_3	26366	1.61643
CROCC_2	26367	1.5849
DBH_1	26368	1.45784
GFRAL_2	26369	1.43433
NMU_4	26370	1.41878
EID2B_4	26371	1.39859
LRRTM4_1	26372	1.38533
MFSD3_3	26373	1.37972
CSK_3	26374	1.31336
RAB15_2	26462	1.53489
BARX1_4	26463	1.43899
ATP8B2_4	26464	1.39483
ZBTB22_4	26465	1.38022
RRP36_4	26466	1.33759
DUSP13_3	26467	1.32932
C6orf7_1	26468	1.30718
B4GALT7_1	26469	1.30218
FAM83A_3	26573	1.51452
CHD5_2	26574	1.49703
ZNF22_1	26575	1.45323
CPA1_3	26576	1.39641
CAMTA1_2	26577	1.3868
HOXD11_4	26578	1.36786
LDLRAD3_2	26579	1.36084
SIRT3_2	26580	1.32295
LIMS3_3	26581	1.31244
PAPLN_1	26686	1.77925
PDX1_4	26687	1.59248
BLNK_4	26688	1.42271
BCLAF1_4	26689	1.40738
SAT1_1	26690	1.35321
MAP1S_4	26691	1.35037
PIK3C2G_4	26692	1.30603
RNF187_1	26773	1.8853
RCN3_3	26774	1.74454
NBR1_3	26775	1.55108
SPOPL_4	26776	1.44694
RND1_2	26777	1.41158
CABP7_2	26778	1.39897
TMEM257_4	26779	1.36515
NFXL1_1	26780	1.34892
PANK4_4	26781	1.34869
ZC3H12D_4	26782	1.34896
ADCK1_2	26783	1.31755
KIAA1549L_3	26784	1.30739
PCDHB2_2	26785	1.30225
OR52B2_4	26875	1.4484
TOM1_2	26876	1.4099
STAR_3	26877	1.39695
EFNB3_3	26878	1.36588
MYOM2_1	26879	1.33411
CRIP3_4	26957	1.76941
CDRT15_4	26958	1.53987
SURF4_3	26959	1.30931
NIPSNAP3B_2	26960	1.30784
SQRDL_3	27048	1.45968
TRIM72_2	27049	1.40912
DNAH17_1	27050	1.37095
CNGA4_2	27051	1.36877
WDR59_4	27052	1.34238
KRTAP26-1_4	27053	1.33473
SLC5A10_1	27054	1.32898
FPGT_2	27055	1.30652
BAG4_2	27171	1.51831
PPIL3_2	27172	1.49598
DLL1_1	27173	1.48657
ASPG_2	27174	1.41105
KCNA10_4	27175	1.39493
IRAK1BP1_2	27176	1.3718
TSPAN12_2	27177	1.32967
POTEB_2	27178	1.31755
6-Mar	27262	1.63761
MAPKAPK3_4	27263	1.45732
DUS3L_3	27264	1.39472
SMCO3_4	27265	1.35674
NPTX2_2	27266	1.32066
CGB_2	27267	1.31402
PCP4L1_1	27268	1.30068
NR1I3_4	27357	1.70925
ZNF697_2	27358	1.51933
TFDP1_1	27359	1.51087
ERICH5_2	27360	1.47851
MYCL_2	27361	1.47701
LIPC_1	27362	1.41897
CUEDC2_2	27363	1.39059
RELA_3	27364	1.36423
MRI1_3	27365	1.33311
MLLT1_2	27366	1.32562
ZNF334_3	27367	1.32622
CASP5_4	27471	1.59736
TTLL1_4	27472	1.45278
MANEAL_1	27473	1.35786
ATG5_3	27474	1.31548
TESK2_2	27560	1.90778
ANKRD1_3	27561	1.61726
ZNF226_3	27562	1.59652
MN1_1	27563	1.56779
MANSC4_4	27564	1.50996
C14orf178_4	27565	1.48623
MARK3_3	27566	1.45306
TAS2R5_4	27567	1.43835
CCDC71L_4	27568	1.34118
GPR22_2	27569	1.3151
LRRC52_4	27570	1.31718
PHKA2_1	27571	1.30268
MAPKAP1_2	27671	1.49516
SLC8A3_3	27672	1.44072
SCN10A_2	27673	1.42495
NDUFA10_3	27674	1.41492
IRX2_4	27675	1.40282
PIBF1_4	27676	1.39295
OR8S1_3	27677	1.38772
TMEM177_3	27678	1.36849
ABAT_4	27679	1.34702
DYM_4	27680	1.33957
PPIH_2	27681	1.33594
GRIN1_2	27682	1.32842
FAM47B_2	27683	1.31916
C14orf132_4	27684	1.31211
SPC24_2	27763	1.54545
C15orf26_1	27764	1.43144
ZNF526_2	27765	1.3988
ZC3H12A_1	27766	1.34853
FYN_1	27767	1.33424
SOD3_3	27768	1.33223
OR10A7_4	27769	1.31613
SART3_2	27770	1.31485
THSD4_4	27771	1.30768
KRIT1_4	27851	1.86184
KMT2A_4	27852	1.55419
FAM19A2_2	27853	1.51727
ADGRG1_1	27854	1.40663
TLN2_3	27855	1.38617
LDLRAD3_4	27856	1.37715
GNRHR_1	27857	1.35668
GRM6_3	27858	1.33681
HPR_4	27953	1.78163
NR4A1_4	27954	1.64831
DEFA4_4	27955	1.4823
[truncated: 2,268 more rows]

## Sheet: Fig. 3
Fig. 3a											Fig. 3b											Fig. 3c
Kepo, nM	HEK 293			DKO			FSP1 KO				Vitamin K, nM	HEK 293			DKO			FSP1 KO
10000	91.9707	101.084	106.987	0.581001	0.581001	0.503282	14.1326	13.4347	15.4339		88888.9				106.342	101.164	100.259					HEK293	6.513	6.203	7.034
3333.33	84.1536	93.1542	101.966	1.85674	2.8415	1.97048	16.3987	16.6425	20.4268		29629.6				104.418	106.342	88.6594	18.247	18.4556	16.7168		FSP1 KO	31.03	15.57	34.56
1111.11	83.449	98.0718	90.76	1.91361	1.38379	0.936426	17.01	15.7938	19.0103		9876.54	105.815	99.3485	94.841	100.71	92.5879	89.4274	15.5346	13.8267	21.386		DKO	2443	2502	2122
370.37	70.6062	77.7133	85.5827	4.47172	1.38379	1.56482	12.974	13.3192	15.5536		3292.18	101.976	87.4643	94.3568	64.4524	67.6467	70.7377	14.7662	13.4572	16.3187
123.457	58.4939	58.4939	58.9887	0.655878	0.143118	0.24548	9.84438	8.97889	10.5016		1097.39				31.4242	25.9581	25.6197	11.574	14.2935	14.9568
41.1523	32.3947	36.0717	36.4175	0.728858	0.581001	1.19707	7.1784	6.14233	8.97889		365.798	86.5946	87.0281	93.3983	7.34111	6.69585	6.88798	12.1915	13.734	17.7302
13.7174	11.8598	12.6622	14.1818	0.581001	0.503282	0.143118	5.02101	5.22351	5.83466		121.933				1.54335	1.27442	1.27442	10.7089	11.574	14.1997
4.57247	7.2566	7.36233	9.18737	0.655878	0.422719	0.422719	3.52071	3.12588	4.51735		40.6442	78.92	81.9998	75.8383	0.266713	0.530534	0.372255	9.86289	10.0306	8.95347
1.52416	1.19977	4.26298	3.36028	0.337417	0.869133	0.24548	2.34242	2.24505	2.34242		13.5481	64.1564	64.4605	62.6589	0.107841	0.636168	0.213874	6.1194	8.79042	8.3858
0.508053	2.96275	4.87139	4.1621	0.337417	0.422719	0.581001	1.66335	1.1818	1.76001		4.51602	45.3047	38.7014	39.8369	0.266713	0.266713	0.266713	5.44214	6.27151	6.5008
											1.50534	22.417	18.725	17.4533	0.05443	0.16094	0.107841	3.54837	4.70306	4.62991
											0.50178	8.66427	8.30651	6.91003				2.7732	3.3355	2.91305
											0.16726	2.86891	1.88975	2.64052				1.39968	2.70344	2.84307
											0.055753	2.64052	2.71649	3.40763				0.331343	0.66247	0.66247
Fig. 3d											Fig. 3e								Fig. 3f
Warfarin, nM	HEK 293			DKO			FSP1 KO				Vitamin K, nM	TKO			FSP1 KO					VKR activity. %
5000	0.306186	0.048878	0.150396	97.1474	86.9941	94.174	1.0971	2.11167	1.60476		88888.8	9.78153	11.205	10.4247					FSP1	103.387	102.223	94.3821
1666.67	0.201962	0.150396	0.150396				2.11167	2.36488	1.8583		29629.6	7.76532	8.89172	8.38869	30.4647	26.7854	28.715		NQO1	20.6176	18.5051	19.626
555.556	0.464676	0.571536	0.464676	86.6137	85.1101	91.7086	1.60476	3.12374	3.37648		9876.54	4.37884	4.97128	4.26095	28.8093	25.9895	32.1538		DHRS1	1.13165	0.37991	1.42264
185.185	3.2808	3.46546	3.46546				5.14396	5.90116	5.90116		3292.18	1.82666	2.05548	1.48433	21.9327	27.7911	29.22		DHRS7	0.498464	0.105082	0.889152
61.7284	14.075	15.8001	14.8813	96.2869	84.369	92.5221	12.238	14.5428	14.5428		1097.39	0.574553	0.688261	0.460727	23.2629	26.5857	24.925		CBR1	0.972678	0.064666	0.692461
20.5761	38.0035	38.9806	35.6467				28.5693	30.4954	30.7722		365.798	0.460727	0.801912	0.460727	20.069	21.9327	27.589		CBR3	0.229024	0.555046	0.864902
6.85871	61.3433	67.9696	63.3858	100.681	92.932	106.273	52.5886	55.1292	57.0614		121.933	0.460727	1.48433	0.117254	18.2466	18.6079	16.2876
2.28624	81.6309	85.5249	83.0221				74.1473	79.2814	82.2918		40.6442	0.346697	0.460727	0.232312	10.1824	15.9363	15.0647
0.762079	103.553	104.015	91.2	100.231	99.7836	90.5036	83.8186	92.8942	94.9373		13.5481	0.460727	0.346697	0.574553	8.72345	10.5101	11.004
0.254026	95.6562	108.791	96.9182				84.5876	97.8419	102.515		4.51602	0.574553	0.346697	0.117254	4.6439	7.13134	6.97375
0.084675	103.093	96.0746	100.832	97.5811	99.7836	102.045	93.3007	92.8942	107.771		1.50534	0.460727	0.574553	0.460727	2.97402	4.18533	3.2753
											0.50178				0.015189	2.82376	3.12453
		Fig. 3g					Fig. 3h				Fig. 3i
		- warfarin	103.177	93.4811	103.294		Time, min	HEK293	HEK293+FSP1		Time, min	HEK293	HEK293+FSP1
		+ warfarin	89.2305	102.055	99.0711		-0.02467	-0.0329	-0.02337		-0.02467	-0.04435	-0.10538
							-0.01133	-0.05865	-0.04959		-0.01133	-0.07248	-0.12398
							0.002	-0.08345	-0.07343		0.002	-0.09871	-0.13781
							0.015333	-0.10443	-0.09441		0.015333	-0.12207	-0.13924
							0.028667	-0.11778	-0.10824		0.028667	-0.13733	-0.12732
							0.042	-0.12016	-0.11206		0.042	-0.14114	-0.10824
							0.055333	-0.1111	-0.10443		0.055333	-0.13351	-0.08821
							0.068667	-0.09584	-0.09108		0.068667	-0.11969	-0.0701
							0.082	-0.07629	-0.07391		0.082	-0.103	-0.05341
							0.095333	-0.05627	-0.05579		0.095333	-0.08297	-0.04053
							0.108667	-0.03815	-0.0391		0.108667	-0.06056	-0.03195
							0.122	-0.02289	-0.02337		0.122	-0.04005	-0.02909
							0.135333	-0.0124	-0.01001		0.135333	-0.02384	-0.02718
							0.148667	-0.0062	-0.00191		0.148667	-0.01049	-0.02527
							0.162	-0.00381	0.000477		0.162	-0.00095	-0.02289
							0.175333	-0.00238	-0.00048		0.175333	0.000954	-0.01955
							0.188667	0	-0.00191		0.188667	-0.00477	-0.01669
							0.202	0.000477	-0.00286		0.202	-0.01335	-0.01478
							0.215333	0	-0.00381		0.215333	-0.0205	-0.01574
							0.228667	0.000954	-0.00334		0.228667	-0.02575	-0.0186
							0.242	0.002384	-0.00048		0.242	-0.02956	-0.02193
							0.255333	0.002384	0.003338		0.255333	-0.03099	-0.02432
							0.268667	0.001431	0.006199		0.268667	-0.03004	-0.02384
							0.282	0.002861	0.007153		0.282	-0.0267	-0.02003
							0.295333	0.005722	0.00906		0.295333	-0.02337	-0.01574
							0.308667	0.006199	0.012398		0.308667	-0.02098	-0.00954
							0.322	0.005245	0.015259		0.322	-0.0186	-0.00286
							0.335333	0.003338	0.01812		0.335333	-0.01526	0.002861
							0.348667	0.003338	0.020504		0.348667	-0.01001	0.005722
							0.362	0.003815	0.020981		0.362	-0.00429	0.004292
							0.375333	0.004292	0.020027		0.375333	0.000477	0.001431
							0.388667	0.005722	0.017643		0.388667	0.003338	-0.00095
							0.402	0.00906	0.015259		0.402	0.004768	-0.00286
							0.415333	0.010967	0.013351		0.415333	0.004768	-0.00381
							0.428667	0.00906	0.011921		0.428667	0.003338	-0.00572
							0.442	0.003815	0.011444		0.442	0.001907	-0.00715
							0.455333	-0.00048	0.012398		0.455333	0	-0.00811
							0.468667	-0.00191	0.013351		0.468667	-0.00238	-0.00811
							0.482	-0.00381	0.012875		0.482	-0.0062	-0.00715
							0.495333	-0.0062	0.010967		0.495333	-0.01049	-0.00572
							0.508667	-0.00715	0.010014		0.508667	-0.01383	-0.00334
							0.522	-0.00381	0.009537		0.522	-0.01526	-0.00048
							0.535333	0	0.01049		0.535333	-0.01431	0.002384
							0.548667	-0.00048	0.012398		0.548667	-0.01144	0.004768
							0.562	-0.00381	0.013828		0.562	-0.00668	0.005722
							0.575333	-0.0062	0.015259		0.575333	-0.00381	0.004768
							0.588667	-0.00715	0.016689		0.588667	-0.00477	0.005245
							0.602	-0.00715	0.018597		0.602	-0.00906	0.007153
							0.615333	-0.00668	0.020027		0.615333	-0.01335	0.01049
							0.628667	-0.00525	0.01955		0.628667	-0.01621	0.012875
							0.642	-0.00286	0.01955		0.642	-0.01812	0.014305
							0.655333	0.000477	0.01955		0.655333	-0.0186	0.017643
							0.668667	0.002861	0.019073		0.668667	-0.01526	0.020027
							0.682	0.005245	0.01812		0.682	-0.00954	0.020981
							0.695333	0.007629	0.01955		0.695333	-0.00477	0.020981
							0.708667	0.010967	0.023365		0.708667	-0.00286	0.021935
							0.722	0.015736	0.02718		0.722	-0.00143	0.023365
							0.735333	0.020981	0.031471		0.735333	0	0.024796
							0.748667	0.025749	0.03767		0.748667	0.001907	0.026226
							0.762	0.028133	0.044346		0.762	0.003338	0.02861
							0.775333	0.02861	0.048161		0.775333	0.005245	0.031471
							0.788667	0.028133	0.049114		0.788667	0.007153	0.034809
							0.802	0.026703	0.048637		0.802	0.007629	0.038624
							0.815333	0.025749	0.048161		0.815333	0.006199	0.040054
							0.828667	0.024796	0.047207		0.828667	0.004768	0.040054
							0.842	0.025749	0.0453		0.842	0.004292	0.040054
							0.855333	0.028133	0.044823		0.855333	0.004292	0.040054
							0.868667	0.031948	0.046253		0.868667	0.003815	0.041008
							0.882	0.035286	0.049114		0.882	0.005722	0.040054
							0.895333	0.038147	0.051022		0.895333	0.008583	0.040531
							0.908667	0.039577	0.052929		0.908667	0.010014	0.040054
							0.922	0.040531	0.053883		0.922	0.00906	0.038147
							0.935333	0.039101	0.053883		0.935333	0.006199	0.033379
							0.948667	0.035286	0.051975		0.948667	0.004292	0.02861
							0.962	0.029564	0.049591		0.962	0.003338	0.025272
							0.975333	0.025749	0.046253		0.975333	0.003815	0.023842
							0.988667	0.025272	0.042915		0.988667	0.004768	0.024319
							1.002	0.026703	0.041008		1.002	0.005722	0.025272
							1.01533	0.029564	0.040054		1.01533	0.00906	0.027657
							1.02867	0.033855	0.041008		1.02867	0.012398	0.028133
							1.042	0.038624	0.042439		1.042	0.014782	0.026703
							1.05533	0.041962	0.0453		1.05533	0.014782	0.023842
							1.06867	0.042915	0.049114		1.06867	0.014305	0.021458
							1.082	0.041008	0.051975		1.082	0.013351	0.020981
							1.09533	0.039101	0.051975		1.09533	0.010967	0.020981
							1.10867	0.038624	0.051975		1.10867	0.008106	0.022888
							1.122	0.041485	0.052929		1.122	0.007629	0.025749
							1.13533	0.045776	0.053883		1.13533	0.010014	0.030041
							1.14867	0.048161	0.054836		1.14867	0.012398	0.033379
							1.162	0.049114	0.056267		1.162	0.013828	0.034809
							1.17533	0.049591	0.060081		1.17533	0.015736	0.03624
							1.18867	0.047684	0.065327		1.18867	0.017643	0.035763
							1.202	0.043869	0.070572		1.202	0.017166	0.035286
							1.21533	0.038147	0.076294		1.21533	0.015736	0.034809
							1.22867	0.032902	0.081062		1.22867	0.015259	0.035286
							1.242	0.029087	0.085831		1.242	0.017643	0.035763
							1.25533	0.028133	0.089645		1.25533	0.018597	0.034332
							1.26867	0.030518	0.09203		1.26867	0.019073	0.032425
							1.282	0.035763	0.09203		1.282	0.018597	0.031948
							1.29533	0.042439	0.090599		1.29533	0.017643	0.032425
							1.30867	0.048637	0.087738		1.30867	0.015259	0.032902
							1.322	0.055313	0.0844		1.322	0.012398	0.033855
							1.33533	0.062466	0.082493		1.33533	0.011444	0.037193
							1.34867	0.068188	0.080585		1.34867	0.013828	0.043392
							1.362	0.071526	0.081062		1.362	0.017643	0.049114
							1.37533	0.071526	0.08297		1.37533	0.022411	0.054359
							1.38867	0.070572	0.086308		1.38867	0.028133	0.057697
							1.402	0.069618	0.089645		1.402	0.035286	0.060558
							1.41533	0.068665	0.092506		1.41533	0.041962	0.064373
							1.42867	0.068665	0.095844		1.42867	0.045776	0.070572
							1.442	0.071526	0.101566		1.442	0.049114	0.0844
							1.45533	0.082016	0.109673		1.45533	0.053406	0.121593
							1.46867	0.105858	0.125408		1.46867	0.066757	0.236988
							1.482	0.163078	0.165462		1.482	0.108719	0.607967
							1.49533	0.319958	0.281811		1.49533	0.240803	1.73855
							1.50867	0.77343	0.648499		1.50867	0.639439	4.61054
							1.522	2.05088	1.76954		1.522	1.77574	10.3302
							1.53533	5.16939	4.64964		1.53533	4.57764	19.2809
							1.54867	11.2915	10.4404		1.54867	10.1528	30.5586
							1.562	20.8402	19.5589		1.562	18.9791	42.3389
							1.57533	32.8751	31.0969		1.57533	30.2701	52.6648
							1.58867	45.4521	43.1862		1.58867	42.2378	59.8331
							1.602	56.4742	53.8225		1.602	52.8903	62.5982
							1.61533	64.1351	61.2555		1.61533	60.4896	60.6957
							1.62867	67.1124	64.1866		1.62867	63.7403	55.2025
							1.642	65.105	62.3097		1.642	62.2649	48.017
							1.65533	59.2327	56.7074		1.65533	57.014	40.8001
							1.66867	51.5189	49.334		1.66867	49.8495	34.4086
							1.682	43.7598	41.9121		1.682	42.5019	29.0608
							1.69533	36.8919	35.336		1.69533	35.922	24.6854
							1.70867	31.1594	29.8371		1.70867	30.3788	21.1139
							1.722	26.485	25.3491		1.722	25.8179	18.157
							1.73533	22.6822	21.7056		1.73533	22.0733	15.6713
							1.74867	19.5451	18.7106		1.74867	18.9576	13.5779
							1.762	16.9172	16.2086		1.762	16.3274	11.8384
							1.77533	14.7162	14.1125		1.77533	14.1044	10.416
							1.78867	12.8985	12.3792		1.78867	12.2504	9.26256
							1.802	11.4236	10.973		1.802	10.7346	8.32367
							1.81533	10.2415	9.84383		1.81533	9.51433	7.54118
							1.82867	9.28736	8.92639		1.82867	8.53682	6.86455
							1.842	8.49485	8.15391		1.842	7.74527	6.25992
							1.85533	7.80821	7.47204		1.85533	7.08437	5.71919
							1.86867	7.195	6.8469		1.86867	6.5155	5.25284
							1.882	6.65379	6.27088		1.882	6.02484	4.87757
							1.89533	6.20794	5.75924		1.89533	5.63049	4.61102
							1.90867	5.89705	5.33581		1.90867	5.36776	4.46701
							1.922	5.76734	5.02348		1.922	5.27954	4.4508
							1.93533	5.86176	4.83942		1.93533	5.404	4.5538
							1.94867	6.20413	4.79412		1.94867	5.76401	4.75597
							1.962	6.78968	4.88472		1.962	6.35195	5.02872
							1.97533	7.58314	5.095		1.97533	7.12633	5.33819
							1.98867	8.51965	5.3997		1.98867	8.0204	5.64575
							2.002	9.5191	5.76734		2.002	8.9488	5.91946
							2.01533	10.4961	6.16312		2.01533	9.82618	6.13689
							2.02867	11.3778	6.5484		2.02867	10.5796	6.28662
							2.042	12.1126	6.89077		2.042	11.1608	6.36673
							2.05533	12.671	7.16448		2.05533	11.5504	6.37817
							2.06867	13.0458	7.35521		2.06867	11.7512	6.33001
							2.082	13.2422	7.4563		2.082	11.7817	6.23274
							2.09533	13.2761	7.47204		2.09533	11.6677	6.09732
							2.10867	13.1664	7.41339		2.10867	11.4369	5.93376
							2.122	12.9361	7.29752		2.122	11.1165	5.74875
							2.13533	12.6104	7.14493		2.13533	10.7307	5.55086
							2.14867	12.2151	6.97184		2.14867	10.3025	5.34678
							2.162	11.7717	6.79016		2.162	9.84764	5.14412
							2.17533	11.2987	6.60515		2.17533	9.37939	4.94385
							2.18867	10.8099	6.41871		2.18867	8.9078	4.74453
							2.202	10.3145	6.22845		2.202	8.44097	4.54474
							2.21533	9.81808	6.02913		2.21533	7.98464	4.34589
							2.22867	9.32455	5.81837		2.22867	7.54356	4.14896
							2.242	8.83913	5.59568		2.242	7.11918	3.9568
							2.25533	8.36563	5.36537		2.25533	6.71673	3.77083
							2.26867	7.90977	5.13315		2.26867	6.33669	3.5944
							2.282	7.48015	4.90665		2.282	5.98288	3.42941
							2.29533	7.0858	4.6916		2.29533	5.65481	3.27635
							2.30867	6.72913	4.49371		2.30867	5.35059	3.13234
							2.322	6.40917	4.31681		2.322	5.06926	2.99597
							2.33533	6.12545	4.15802		2.33533	4.80843	2.86961
							2.34867	5.87654	4.01211		2.34867	4.57239	2.75373
							2.362	5.65577	3.87573		2.362	4.3602	2.64788
							2.37533	5.45836	3.74794		2.37533	4.16946	2.55108
							2.38867	5.2805	3.62682		2.38867	3.99828	2.46525
							2.402	5.12362	3.50952		2.402	3.84522	2.38705
							2.41533	4.98295	3.39413		2.41533	3.71075	2.31552
							2.42867	4.85325	3.28255		2.42867	3.59201	2.25115
							2.442	4.73022	3.1743		2.442	3.48997	2.19679
							2.45533	4.61578	3.07035		2.45533	3.40652	2.15244
							2.46867	4.51183	2.97356		2.46867	3.34358	2.11954
							2.482	4.41742	2.89345		2.482	3.30162	2.09904
							2.49533	4.33636	2.83718		2.49533	3.27969	2.08759
							2.50867	4.27341	2.80952		2.50867	3.27444	2.08139
							2.522	4.23527	2.81668		2.522	3.28159	2.07758
							2.53533	4.22716	2.86627		2.53533	3.2959	2.07472
							2.54867	4.26292	2.97499		2.54867	3.31402	2.06947
							2.562	4.37021	3.17192		2.562	3.33357	2.05946
							2.57533	4.58908	3.49951		2.57533	3.35026	2.04468
							2.58867	4.95815	4.00352		2.58867	3.3598	2.02656
							2.602	5.49316	4.70448		2.602	3.36075	2.00558
							2.61533	6.16598	5.57852		2.61533	3.35455	1.98317
							2.62867	6.90412	6.54221		2.62867	3.34358	1.95932
							2.642	7.60031	7.47109		2.642	3.32975	1.93548
							2.65533	8.14009	8.22735		2.65533	3.31449	1.91307
							2.66867	8.43191	8.69608		2.66867	3.29924	1.89304
							2.682	8.43668	8.81386		2.682	3.28445	1.87731
							2.69533	8.1768	8.58879		2.69533	3.27158	1.86729
							2.70867	7.7281	8.09431		2.70867	3.25775	1.86586
							2.722	7.18689	7.44343		2.722	3.24202	1.87159
							2.73533	6.64377	6.74677		2.73533	3.22676	1.88541
							2.74867	6.15644	6.0854		2.74867	3.21484	1.90496
							2.762	5.74589	5.50079		2.762	3.20482	1.92595
							2.77533	5.40686	5.00441		2.77533	3.19338	1.94359
							2.78867	5.11837	4.58479		2.78867	3.17669	1.95694
							2.802	4.86231	4.22001		2.802	3.15476	1.96791
							2.81533	4.62437	3.89195		2.81533	3.12805	1.97458
							2.82867	4.40264	3.59726		2.82867	3.10135	1.98174
							2.842	4.20666	3.34501		2.842	3.08371	1.99842
							2.85533	4.05645	3.15571		2.85533	3.08704	2.03848
							2.86867	4.18588	3.07941		2.86867	3.12853	2.11287
							2.882	4.31109	3.23486		2.882	3.22962	2.23255
							2.89533	6.40059	3.89099		2.89533	3.41702	2.40898
							2.90867	10.2429	5.61237		2.90867	3.58963	2.64883
							2.922	16.6397	9.45806		2.922	3.84998	2.94781
							2.93533	26.2957	17.2048		2.93533	4.1194	3.2959
							2.94867	39.5622	31.467		2.94867	4.38356	3.67212
							2.962	56.2682	55.521		2.962	4.62818	4.05168
							2.97533	75.6741	92.5326		2.97533	4.83656	4.40693
							2.98867	96.5047	144.121		2.98867	4.99964	4.71354
							3.002	117.022	208.773		3.002	5.11122	4.95386
							3.01533	135.204	281.027		3.01533	5.17082	5.11932
							3.02867	149.092	352.144		3.02867	5.1856	5.20945
							3.042	157.197	412.069		3.042	5.16081	5.23329
							3.05533	158.789	451.969		3.05533	5.1074	5.20325
							3.06867	153.985	466.55		3.06867	5.03254	5.13124
							3.082	143.715	455.429		3.082	4.94528	5.03015
							3.09533	129.549	423.036		3.09533	4.84943	4.90713
							3.10867	113.384	376.958		3.10867	4.74453	4.7679
							3.122	97.0082	325.428		3.122	4.62961	4.61626
							3.13533	81.7423	275.107		3.13533	4.50373	4.45747
							3.14867	68.2902	229.978		3.14867	4.36878	4.29583
							3.162	56.8237	191.463		3.162	4.22716	4.13609
							3.17533	47.1816	159.257		3.17533	4.08316	3.98397
							3.18867	39.0782	132.285		3.18867	3.94201	3.8476
							3.202	32.2466	109.425		3.202	3.80945	3.73173
							3.21533	26.4916	89.8614		3.21533	3.68929	3.63827
							3.22867	21.6851	73.1363		3.22867	3.58486	3.56579
							3.242	17.7379	59.0219		3.242	3.49569	3.50809
							3.25533	14.5683	47.3585		3.25533	3.42083	3.45659
							3.26867	12.0854	37.9477		3.26867	3.35407	3.39985
							3.282	10.1838	30.5219		3.282	3.29065	3.33214
							3.29533	8.75282	24.7655		3.29533	3.2239	3.2506
							3.30867	7.68423	20.3567		3.30867	3.14999	3.15237
							3.322	6.88314	16.9959		3.322	3.06654	3.03984
							3.33533	6.2685	14.4243		3.33533	2.9726	2.92015
							3.34867	5.77545	12.4364		3.34867	2.87104	2.79999
							3.362	5.35679	10.8709		3.362	2.76518	2.68221
							3.37533	4.97961	9.60731		3.37533	2.66314	2.56968
							3.38867	4.62532	8.5597		3.38867	2.56825	2.46525
							3.402	4.28772	7.67279		3.402	2.48051	2.37179
							3.41533	3.96442	6.91223		3.41533	2.39897	2.28787
							3.42867	3.66211	6.25801		3.42867	2.3241	2.21252
							3.442	3.3865	5.6982		3.442	2.25735	2.14291
							3.45533	3.14188	5.22471		3.45533	2.19297	2.07806
							3.46867	2.92921	4.82655		3.46867	2.12955	2.01511
							3.482	2.74324	4.49467		3.482	2.06947	1.95456
							3.49533	2.58303	4.22144		3.49533	2.01845	1.89495
							3.50867	2.44474	4.00066		3.50867	1.97458	1.83678
							3.522	2.32553	3.82233		3.522	1.93119	1.78194
							3.53533	2.21968	3.68071		3.53533	1.88732	1.7314
							3.54867	2.12526	3.57246		3.54867	1.84679	1.68562
							3.562	2.04182	3.48997		3.562	1.81437	1.6427
							3.57533	1.96791	3.42607		3.57533	1.78719	1.60313
							3.58867	1.90115	3.37267		3.58867	1.76144	1.5645
							3.602	1.83916	3.32689		3.602	1.7376	1.52731
							3.61533	1.78432	3.28445		3.61533	1.71709	1.49107
							3.62867	1.73473	3.24297		3.62867	1.70135	1.45769
							3.642	1.688	3.20053		3.642	1.68467	1.42574
							3.65533	1.64509	3.16		3.65533	1.66178	1.39809
							3.66867	1.60694	3.12662		3.66867	1.63174	1.37567
							3.682	1.57356	3.10326		3.682	1.60313	1.35994
							3.69533	1.54543	3.09324		3.69533	1.5831	1.34993
							3.70867	1.52254	3.10373		3.70867	1.5707	1.3442
							3.722	1.50776	3.14522		3.722	1.56689	1.3442
							3.73533	1.50108	3.22819		3.73533	1.57261	1.34897
							3.74867	1.50156	3.36647		3.74867	1.59025	1.35994
							3.762	1.50967	3.58009		3.762	1.61505	1.3752
							3.77533	1.52302	3.89147		3.77533	1.6408	1.39523
							3.78867	1.54114	4.31299		3.78867	1.6675	1.41478
							3.802	1.56116	4.83942		3.802	1.68848	1.42813
							3.81533	1.58024	5.44214		3.81533	1.7004	1.43146
							3.82867	1.59597	6.07109		3.82867	1.70088	1.42288
							3.842	1.60456	6.65569		3.842	1.6942	1.40333
							3.85533	1.60599	7.12061		3.85533	1.67704	1.37186
							3.86867	1.59884	7.40528		3.86867	1.64509	1.33371
							3.882	1.58358	7.48158		3.882	1.60217	1.29175
							3.89533	1.56069	7.35521		3.89533	1.55687	1.25027
							3.90867	1.53542	7.06005		3.90867	1.51396	1.21021
							3.922	1.513	6.65236		3.922	1.47247	1.17207
							3.93533	1.49918	6.19173		3.93533	1.4329	1.13964
							3.94867	1.49822	5.73063		3.94867	1.39856	1.11246
							3.962	1.5173	5.30291		3.962	1.36995	1.09386
							3.97533	1.5645	4.92621		3.97533	1.34849	1.08194
							3.98867	1.64652	4.60815		3.98867	1.33371	1.08147
							4.002	1.76716	4.35114		4.002	1.32656	1.09291
							4.01533	1.92738	4.16279		4.01533	1.32847	1.11675
							4.02867	2.12574	4.05264		4.02867	1.33753	1.15251
							4.042	2.35462	4.03261		4.042	1.3504	1.19448
							4.05533	2.60448	4.11415		4.05533	1.36328	1.23978
							4.06867	2.86293	4.30918		4.06867	1.37615	1.28174
							4.082	3.1147	4.61721		4.082	1.38807	1.31321
							4.09533	3.34501	5.02348		4.09533	1.39427	1.32799
							4.10867	3.53718	5.49412		4.10867	1.39284	1.3237
							4.122	3.67737	5.9824		4.122	1.38426	1.30177
							4.13533	3.75223	6.42824		4.13533	1.36709	1.26362
							4.14867	3.75223	6.77061		4.14867	1.33991	1.21498
							4.162	3.6726	6.96278		4.162	1.30367	1.1611
							4.17533	3.52097	6.97947		4.17533	1.26219	1.10579
							4.18867	3.31354	6.82402		4.18867	1.22023	1.05238
							4.202	3.06892	6.52075		4.202	1.17874	1.00422
							4.21533	2.80571	6.11401		4.21533	1.14012	0.962734
							4.22867	2.54297	5.65338		4.22867	1.10722	0.927925
							4.242	2.29597	5.18417		4.242	1.08147	0.898838
							4.25533	2.07281	4.73833		4.25533	1.06001	0.872612
							4.26867	1.87635	4.3354		4.26867	1.04141	0.849724
							4.282	1.70517	3.98111		4.282	1.02663	0.82922
							4.29533	1.55878	3.67308		4.29533	1.01328	0.812531
							4.30867	1.43576	3.40605		4.30867	1.0004	0.798702
							4.322	1.33181	3.17383		4.322	0.988007	0.786781
							4.33533	1.24311	2.97213		4.33533	0.975132	0.777721
							4.34867	1.16777	2.7957		4.34867	0.963211	0.772476
							4.362	1.10722	2.64311		4.362	0.951767	0.768185
							4.37533	1.05953	2.51389		4.37533	0.941753	0.762939
							4.38867	1.02186	2.40517		4.38867	0.933647	0.756264
							4.402	0.993729	2.31218		4.402	0.927448	0.751495
							4.41533	0.977516	2.23064		4.41533	0.925064	0.747681
							4.42867	0.968933	2.15959		4.42867	0.926971	0.74625
							4.442	0.966549	2.09665		4.442	0.933647	0.747204
							4.45533	0.967979	2.04039		4.45533	0.943661	0.752926
							4.46867	0.974655	1.99223		4.46867	0.956059	0.76437
							4.482	0.986576	1.95456		4.482	0.96941	0.780106
							4.49533	0.999451	1.93024		4.49533	0.981808	0.796795
							4.50867	1.01328	1.91641		4.50867	0.994205	0.811577
							4.522	1.02568	1.90973		4.522	1.0066	0.823498
							4.53533	1.03807	1.90496		4.53533	1.01852	0.832558
							4.54867	1.04952	1.89924		4.54867	1.02949	0.835419
							4.562	1.05381	1.88875		4.562	1.0376	0.831604
							4.57533	0.983715	1.87206		4.57533	1.04237	0.824451
							4.58867	0.97847	1.8487		4.58867	1.04094	0.817299
							4.602	0.97084	1.81913		4.602	1.03569	0.809193
							4.61533	0.965118	1.7848		4.61533	1.02615	0.798702
							4.62867	0.960827	1.74666		4.62867	1.01423	0.785351
							4.642	0.954151	1.70803		4.642	1.00088	0.771046
							4.65533	0.944138	1.67084		4.65533	0.987053	0.756264
							4.66867	0.934124	1.63555		4.66867	0.972748	0.740051
							4.682	0.926018	1.60456		4.682	0.954628	0.724316
							4.69533	0.917912	1.57976		4.69533	0.936508	0.710487
							4.70867	0.908852	1.56307		4.70867	0.919342	0.69952
							4.722	0.900269	1.55497		4.722	0.905037	0.69046
							4.73533	0.89407	1.55449		4.73533	0.891685	0.682354
							4.74867	0.890732	1.56259		4.74867	0.881672	0.677109
							4.762	0.889301	1.57881		4.762	0.876427	0.674248
							4.77533	0.891209	1.60456		4.77533	0.876427	0.675201
							4.78867	0.897408	1.6408		4.78867	0.880718	0.679016
							4.802	0.907898	1.68514		4.802	0.88644	0.684738
							4.81533	0.924587	1.7395		4.81533	0.89407	0.691891
							4.82867	0.949383	1.80483		4.82867	0.904083	0.699997
							4.842	0.984669	1.88494		4.842	0.918388	0.710011
							4.85533	1.03474	1.97935		4.85533	0.938416	0.720501
							4.86867	1.10674	2.08664		4.86867	0.962257	0.730515
							4.882	1.21021	2.20823		4.882	0.991821	0.743389
							4.89533	1.35279	2.34604		4.89533	1.02806	0.760078
							4.90867	1.54495	2.50387		4.90867	1.07145	0.780106
							4.922	1.80387	2.68507		4.922	1.11818	0.802994
							4.93533	2.15006	2.89535		4.93533	1.16539	0.828743
							4.94867	2.61402	3.14426		4.94867	1.21164	0.85783
							4.962	3.23582	3.44467		4.962	1.25599	0.887394
							4.97533	4.07553	3.81613		4.97533	1.29509	0.916481
							4.98867	5.21803	4.28534		4.98867	1.32942	0.941753
							5.002	6.77347	4.8933		5.002	1.35708	0.960827
							5.01533	8.88348	5.6982		5.01533	1.37711	0.97084
							5.02867	11.7216	6.77967		5.02867	1.3895	0.974178
							5.042	15.4886	8.24261		5.042	1.3957	0.973225
							5.05533	20.3953	10.2215		5.05533	1.3957	0.968456
							5.06867	26.649	12.8808		5.06867	1.38855	0.959873
							5.082	34.4324	16.4204		5.082	1.37663	0.950336
							5.09533	43.8747	21.0753		5.09533	1.36089	0.939846
							5.10867	55.0208	27.1039		5.10867	1.34277	0.926495
							5.122	67.7996	34.76		5.122	1.32179	0.908852
							5.13533	82.0045	44.2343		5.13533	1.29795	0.889301
							5.14867	97.2619	55.573		5.14867	1.2722	0.870228
							5.162	113.019	68.5816		5.162	1.24788	0.849247
							5.17533	128.549	82.7508		5.17533	1.22595	0.827789
							5.18867	142.973	97.2362		5.18867	1.20783	0.807762
							5.202	155.344	110.922		5.202	1.19257	0.791073
							5.21533	164.734	122.577		5.21533	1.1816	0.775337
							5.22867	170.377	131.071		5.22867	1.17493	0.761509
							5.242	171.792	135.603		5.242	1.17254	0.748634
							5.25533	168.881	135.858		5.25533	1.17207	0.736713
							5.26867	161.958	132.053		5.26867	1.17445	0.725269
							5.282	151.703	124.865		5.282	1.17922	0.716209
							5.29533	139.043	115.264		5.29533	1.18399	0.710011
							5.30867	124.999	104.303		5.30867	1.18494	0.70715
							5.322	110.528	92.9246		5.322	1.18256	0.707626
							5.33533	96.4136	81.8434		5.33533	1.17731	0.712395
							5.34867	83.2009	71.5089		5.34867	1.1673	0.716686
							5.362	71.1966	62.1362		5.362	1.15395	0.723839
							5.37533	60.5187	53.7748		5.37533	1.13869	0.7267
							5.38867	51.1646	46.3858		5.38867	1.12438	0.727654
							5.402	43.0551	39.8936		5.402	1.10912	0.727177
							5.41533	36.0813	34.2178		5.41533	1.091	0.727177
							5.42867	30.1275	29.2849		5.42867	1.0705	0.728607
							5.442	25.0864	25.0306		5.442	1.04761	0.728607
							5.45533	20.8549	21.3957		5.45533	1.02282	0.725746
							5.46867	17.3302	18.3139		5.46867	0.995636	0.720978
							5.482	14.4134	15.7142		5.482	0.967026	0.71764
							5.49533	12.0139	13.5269		5.49533	0.9408	0.714302
							5.50867	10.0512	11.6882		5.50867	0.915527	0.710011
							5.522	8.45051	10.1418		5.522	0.892162	0.704288
							5.53533	7.14588	8.83627		5.53533	0.868797	0.69952
							5.54867	6.08015	7.72858		5.54867	0.845432	0.694275
							5.562	5.20945	6.78682		5.562	0.824928	0.687599
							5.57533	4.49896	5.98478		5.57533	0.804901	0.67997
							5.58867	3.91865	5.30195		5.58867	0.787258	0.671864
							5.602	3.44276	4.7183		5.602	0.770569	0.662804
							5.61533	3.05224	4.21858		5.61533	0.756741	0.653744
							5.62867	2.73371	3.78895		5.62867	0.745773	0.646114
							5.642	2.47288	3.4194		5.642	0.737667	0.640392
							5.65533	2.25687	3.10039		5.65533	0.730038	0.63324
							5.66867	2.07424	2.82288		5.66867	0.721455	0.62418
							5.682	1.9207	2.57921		5.682	0.713348	0.616074
							5.69533	1.78814	2.3632		5.69533	0.708103	0.609875
							5.70867	1.6737	2.17247		5.70867	0.703335	0.603676
							5.722	1.57595	2.0051		5.722	0.696659	0.596523
							5.73533	1.49298	1.85919		5.73533	0.688553	0.591278
							5.74867	1.42384	1.73283		5.74867	0.680447	0.590801
							5.762	1.36423	1.62411		5.762	0.673294	0.592709
							5.77533	1.3113	1.5316		5.77533	0.664711	0.594139
							5.78867	1.26219	1.45197		5.78867	0.656128	0.595093
							5.802	1.21689	1.38235		5.802	0.647068	0.596046
							5.81533	1.1735	1.31893		5.81533	0.638962	0.596523
							5.82867	1.13249	1.26171		5.82867	0.631809	0.595093
							5.842	1.09482	1.20783		5.842	0.62561	0.591278
							5.85533	1.06239	1.15585		5.85533	0.620365	0.587463
							5.86867	1.03664	1.10769		5.86867	0.616074	0.584602
							5.882	1.01376	1.06525		5.882	0.612736	0.582218
							5.89533	0.991344	1.02806		5.89533	0.610352	0.580311
							5.90867	0.970364	0.993729		5.90867	0.607967	0.578403
							5.922	0.95129	0.962257		5.922	0.603676	0.577927
							5.93533	0.93317	0.935555		5.93533	0.597954	0.576019
							5.94867	0.915527	0.911236		5.94867	0.594139	0.572681
							5.962	0.899792	0.888824		5.962	0.589371	0.566483
							5.97533	0.88644	0.865459		5.97533	0.583649	0.55933
							5.98867	0.875473	0.843525		5.98867	0.577927	0.551224
							6.002	0.864983	0.823021		6.002	0.572205	0.54121
							6.01533	0.855446	0.803471		6.01533	0.565529	0.531673
							6.02867	0.846863	0.784397		6.02867	0.556946	0.524521
							6.042	0.838757	0.765324		6.042	0.547409	0.519753
							6.05533	0.830173	0.749588		6.05533	0.538349	0.514507
							6.06867	0.822067	0.73719		6.06867	0.532627	0.509739
							6.082	0.814438	0.727654		6.082	0.531197	0.505447
							6.09533	0.807285	0.719547		6.09533	0.533581	0.502586
							6.10867	0.80061	0.711918		6.10867	0.537872	0.498772
							6.122	0.794888	0.705242		6.122	0.543118	0.494957
							6.13533	0.790596	0.697613		6.13533	0.547409	0.492096
							6.14867	0.787258	0.689983		6.14867	0.549316	0.491619
							6.162	0.785351	0.682354		6.162	0.548363	0.491142
							6.17533	0.78392	0.674248		6.17533	0.543594	0.491619
							6.18867	0.783443	0.666142		6.18867	0.537395	0.491619
							6.202	0.783443	0.658512		6.202	0.531673	0.492096
							6.21533	0.78392	0.652313		6.21533	0.527859	0.490665
							6.22867	0.782967	0.645638		6.22867	0.52309	0.489235
							6.242	0.780106	0.638008		6.242	0.517368	0.485897
							6.25533	0.775814	0.629902		6.25533	0.51403	0.482559
							6.26867	0.770569	0.621796		6.26867	0.513554	0.480652
							6.282	0.761986	0.614643		6.282	0.514507	0.481606
							6.29533	0.750542	0.607014		6.29533	0.514507	0.48399
							6.30867	0.736713	0.597954		6.30867	0.514507	0.487804
							6.322	0.721455	0.589848		6.322	0.514984	0.494957
							6.33533	0.707626	0.584602		6.33533	0.514507	0.503063
							6.34867	0.693321	0.579834		6.34867	0.514984	0.510216
							6.362	0.680447	0.573635		6.362	0.514507	0.514507
							6.37533	0.669956	0.566959		6.37533	0.51403	0.519276
							6.38867	0.660896	0.56076		6.38867	0.51403	0.524998
							6.402	0.652313	0.555515		6.402	0.513077	0.529766
							6.41533	0.643253	0.549316		6.41533	0.5126	0.533581
							6.42867	0.634193	0.542164		6.42867	0.510216	0.537872
							6.442	0.624657	0.535011		6.442	0.508308	0.544548
							6.45533	0.615597	0.527382		6.45533	0.505924	0.550747
							6.46867	0.608444	0.521183		6.46867	0.504494	0.556469
							6.482	0.601768	0.515938		6.482	0.504494	0.561714
							6.49533	0.59557	0.512123		6.49533	0.504494	0.566006
							6.50867	0.591278	0.508785		6.50867	0.504017	0.566959
							6.522	0.58651	0.505447		6.522	0.504971	0.566006
							6.53533	0.581264	0.502586		6.53533	0.507355	0.563622
							6.54867	0.575542	0.500202		6.54867	0.509739	0.558853
							6.562	0.571728	0.497341		6.562	0.511169	0.550747
							6.57533	0.568867	0.494957		6.57533	0.510693	0.54121
							6.58867	0.566006	0.494003		6.58867	0.510216	0.532627
							6.602	0.562668	0.49448		6.602	0.508308	0.525475
							6.61533	0.559807	0.494003		6.61533	0.504971	0.517368
							6.62867	0.554562	0.490189		6.62867	0.501633	0.508308
							6.642	0.547886	0.484467		6.642	0.497818	0.498772
							6.65533	0.53978	0.477791		6.65533	0.495434	0.491619
							6.66867	0.534058	0.472069		6.66867	0.492573	0.484943
							6.682	0.53072	0.469208		6.682	0.490189	0.476837
							6.69533	0.527859	0.469208		6.69533	0.487328	0.469208
							6.70867	0.525475	0.473022		6.70867	0.484943	0.463486
							6.722	0.523567	0.478268		6.722	0.482082	0.459671
							6.73533	0.523567	0.483036		6.73533	0.480175	0.456333
							6.74867	0.521183	0.484943		6.74867	0.478745	0.451565
							6.762	0.515938	0.48399		6.762	0.47636	0.44632
							6.77533	0.511169	0.482082		6.77533	0.471592	0.441551
							6.78867	0.508308	0.481129		6.78867	0.464916	0.438213
							6.802	0.506878	0.480652		6.802	0.459671	0.436306
							6.81533	0.50354	0.479221		6.81533	0.455856	0.433922
							6.82867	0.498772	0.47636		6.82867	0.452518	0.430107
							6.842	0.49448	0.473022		6.842	0.450611	0.427723
							6.85533	0.489235	0.469208		6.85533	0.451565	0.426292
							6.86867	0.482559	0.464916		6.86867	0.453472	0.424862
							6.882	0.475883	0.460148		6.882	0.454426	0.422001
							6.89533	0.470638	0.457764		6.89533	0.453472	0.41914
							6.90867	0.468731	0.455856		6.90867	0.451565	0.417709
							6.922	0.468731	0.453472		6.922	0.451088	0.418186
							6.93533	0.469208	0.450611		6.93533	0.451088	0.419617
							6.94867	0.468731	0.44775		6.94867	0.452042	0.422001
							6.962	0.4673	0.444412		6.962	0.452995	0.424385
							6.97533	0.464439	0.440598		6.97533	0.453949	0.425339
							6.98867	0.459671	0.436306		6.98867	0.454903	0.423908
							7.002	0.455379	0.432491		7.002	0.454426	0.422478
							7.01533	0.452518	0.427723		7.01533	0.452995	0.420094
							7.02867	0.451565	0.422955		7.02867	0.452042	0.416279
							7.042	0.451088	0.41914		7.042	0.452042	0.411987
							7.05533	0.449657	0.415802		7.05533	0.452518	0.408173
							7.06867	0.44632	0.416279		7.06867	0.452995	0.407219
							7.082	0.442028	0.41914		7.082	0.453949	0.407219
							7.09533	0.43726	0.423431		7.09533	0.454903	0.408173
							7.10867	0.432968	0.425339		7.10867	0.455379	0.41008
							7.122	0.42963	0.425339		7.122	0.452995	0.411034
							7.13533	0.427723	0.424862		7.13533	0.450134	0.411034
							7.14867	0.425339	0.423908		7.14867	0.44775	0.409126
							7.162	0.422955	0.422478		7.162	0.444889	0.405788
							7.17533	0.42057	0.421047		7.17533	0.440598	0.400066
							7.18867	0.41914	0.419617		7.18867	0.435352	0.394344
							7.202	0.418186	0.418663		7.202	0.432014	0.389099
							7.21533	0.417709	0.416756		7.21533	0.429153	0.385284
							7.22867	0.417709	0.412941		7.22867	0.425339	0.382423
							7.242	0.417709	0.408173		7.242	0.422478	0.379562
							7.25533	0.415325	0.403881		7.25533	0.421524	0.376225
							7.26867	0.41008	0.400543		7.26867	0.421047	0.372887
							7.282	0.403881	0.398159		7.282	0.41914	0.371456
							7.29533	0.397205	0.396729		7.29533	0.417709	0.370979
							7.30867	0.391006	0.394821		7.30867	0.416279	0.371456
							7.322	0.385761	0.392437		7.322	0.415802	0.373363
							7.33533	0.381947	0.387669		7.33533	0.414848	0.375748
							7.34867	0.38147	0.3829		7.34867	0.412464	0.376701
							7.362	0.3829	0.378609		7.362	0.41008	0.374794
							7.37533	0.384331	0.374794		7.37533	0.408649	0.370979
							7.38867	0.386715	0.37241		7.38867	0.408173	0.367165
							7.402	0.388622	0.369549		7.402	0.404835	0.36335
							7.41533	0.390053	0.367165		7.41533	0.403404	0.359058
							7.42867	0.39196	0.366688		7.42867	0.407696	0.355721
							7.442	0.393391	0.365257		7.442	0.415325	0.352383
							7.45533	0.394821	0.364304		7.45533	0.421047	0.349045
							7.46867	0.395775	0.364304		7.46867	0.422001	0.345707
							7.482	0.396729	0.365257		7.482	0.41914	0.343323
							7.49533	0.396252	0.36478		7.49533	0.412941	0.342846
							7.50867	0.392914	0.363827		7.50867	0.404358	0.3438
							7.522	0.385761	0.36335		7.522	0.400066	0.346661
							7.53533	0.376701	0.364304		7.53533	0.400543	0.349998
							7.54867	0.369072	0.363827		7.54867	0.408173	0.351429
							7.562	0.36335	0.362396		7.562	0.420094	0.349998
							7.57533	0.360489	0.360489		7.57533	0.431538	0.346184
							7.58867	0.359535	0.357628		7.58867	0.438213	0.342846
							7.602	0.360489	0.352383		7.602	0.43869	0.341415
							7.61533	0.360966	0.34523		7.61533	0.435829	0.341892
							7.62867	0.359535	0.339985		7.62867	0.431538	0.34523
							7.642	0.356674	0.338078		7.642	0.426292	0.349998
							7.65533	0.352383	0.339031		7.65533	0.423431	0.353813
							7.66867	0.348568	0.341415		7.66867	0.422955	0.35429
							7.682	0.346184	0.3438		7.682	0.422955	0.352383
							7.69533	0.346184	0.346661		7.69533	0.417233	0.350475
							7.70867	0.348568	0.348568		7.70867	0.406265	0.350952
							7.722	0.349522	0.349045		7.722	0.394821	0.352383
							7.73533	0.349045	0.349045		7.73533	0.386715	0.355721
							7.74867	0.346661	0.348568		7.74867	0.383854	0.360966
							7.762	0.343323	0.348568		7.762	0.383854	0.365734
							7.77533	0.338554	0.348091		7.77533	0.385761	0.369072
							7.78867	0.332355	0.348091		7.78867	0.390053	0.370502
							7.802	0.329018	0.347614		7.802	0.394821	0.37384
							7.81533	0.329494	0.347614		7.81533	0.396252	0.378609
							7.82867	0.332355	0.347137		7.82867	0.391483	0.383854
							7.842	0.33474	0.347614		7.842	0.386238	0.388622
							7.85533	0.335693	0.349522		7.85533	0.382423	0.39196
							7.86867	0.33617	0.351906		7.86867	0.38147	0.391006
							7.882	0.336647	0.355721		7.882	0.381947	0.385761
							7.89533	0.333786	0.358105		7.89533	0.380993	0.378132
							7.90867	0.329971	0.360012		7.90867	0.380516	0.37241
							7.922	0.327587	0.360012		7.922	0.38147	0.367641
							7.93533	0.326633	0.357628		7.93533	0.385284	0.363827
							7.94867	0.325203	0.353336		7.94867	0.388145	0.360966
							7.962	0.321388	0.348568		7.962	0.389576	0.359535
							7.97533	0.31805	0.34523		7.97533	0.389099	0.357628
							7.98867	0.315666	0.342846		7.98867	0.388145	0.351429
							8.002	0.313282	0.342369		8.002	0.385284	0.34523
							8.01533	0.310898	0.343323		8.01533	0.38147	0.341415
							8.02867	0.311852	0.3438		8.02867	0.379086	0.340939
							8.042	0.314713	0.343323		8.042	0.380993	0.341892
							8.05533	0.316143	0.343323		8.05533	0.384808	0.342846
							8.06867	0.314713	0.34523		8.06867	0.39053	0.346661
							8.082	0.311852	0.346184		8.082	0.396729	0.350475
							8.09533	0.310421	0.344753		8.09533	0.402927	0.353813
							8.10867	0.30899	0.341892		8.10867	0.407696	0.356674
							8.122	0.307083	0.341415		8.122	0.410557	0.358582
							8.13533	0.305176	0.340939		8.13533	0.41151	0.361443
							8.14867	0.304699	0.340939		8.14867	0.41151	0.363827
							8.162	0.305653	0.339985		8.162	0.411034	0.367641
							8.17533	0.305176	0.340462		8.17533	0.41008	0.37241
							8.18867	0.303268	0.341892		8.18867	0.408173	0.378609
							8.202	0.300407	0.342846		8.202	0.406265	0.385761
							8.21533	0.298977	0.342846		8.21533	0.405312	0.392914
							8.22867	0.298977	0.340462		8.22867	0.404358	0.401974
							8.242	0.299454	0.337124		8.242	0.402451	0.41151
							8.25533	0.299454	0.335217		8.25533	0.40102	0.42057
							8.26867	0.300407	0.335693		8.26867	0.401497	0.4282
							8.282	0.300884	0.336647		8.282	0.402927	0.432968
							8.29533	0.298977	0.337601		8.29533	0.401974	0.435352
							8.30867	0.294685	0.339031		8.30867	0.400066	0.434875
							8.322	0.289917	0.341892		8.322	0.398159	0.433922
							8.33533	0.285625	0.344276		8.33533	0.396252	0.431538
							8.34867	0.283718	0.344276		8.34867	0.39196	0.430584
							8.362	0.284195	0.341892		8.362	0.385284	0.433445
							8.37533	0.285625	0.338554		8.37533	0.378132	0.439644
							8.38867	0.287533	0.335217		8.38867	0.370979	0.448227
							8.402	0.28801	0.332355		8.402	0.364304	0.458241
							8.41533	0.287056	0.329971		8.41533	0.354767	0.470161
							8.42867	0.282764	0.327587		8.42867	0.34523	0.482559
							8.442	0.274181	0.325203		8.442	0.338078	0.494003
							8.45533	0.265121	0.323296		8.45533	0.335217	0.505447
							8.46867	0.257969	0.322819		8.46867	0.333786	0.516891
							8.482	0.254631	0.322342		8.482	0.329971	0.528336
							8.49533	0.252247	0.321388		8.49533	0.323772	0.541687
							8.50867	0.25177	0.321388		8.50867	0.319004	0.556946
							8.522	0.254154	0.321388		8.522	0.315666	0.573158
							8.53533	0.256538	0.321388		8.53533	0.311375	0.588894
							8.54867	0.258446	0.319481		8.54867	0.309467	0.603199
							8.562	0.259399	0.317097		8.562	0.311852	0.614643
							8.57533	0.259876	0.315189		8.57533	0.31805	0.620365
							8.58867	0.258446	0.310898		8.58867	0.321388	0.620842
							8.602	0.255585	0.306129		8.602	0.320435	0.617027
							8.61533	0.255108	0.301838		8.61533	0.31805	0.610352
							8.62867	0.254154	0.298977		8.62867	0.315189	0.600338
							8.642	0.25034	0.29707		8.642	0.312328	0.58794
							8.65533	0.246048	0.296116		8.65533	0.30899	0.573158
							8.66867	0.244617	0.297546		8.66867	0.305176	0.555515
							8.682	0.246048	0.300407		8.682	0.301361	0.535965
							8.69533	0.246048	0.303268		8.69533	0.297546	0.515938
							8.70867	0.244617	0.305653		8.70867	0.294209	0.496387
							8.722	0.245094	0.308037		8.722	0.292301	0.47636
							8.73533	0.245094	0.309467		8.73533	0.292778	0.45681
							8.74867	0.244141	0.309467		8.74867	0.295639	0.439644
							8.762	0.242233	0.310898		8.762	0.300407	0.425816
							8.77533	0.24128	0.311852		8.77533	0.306129	0.415325
							8.78867	0.240803	0.310898		8.78867	0.310898	0.407696
							8.802	0.239372	0.308514		8.802	0.312805	0.401974
							8.81533	0.237942	0.30756		8.81533	0.311375	0.397682
							8.82867	0.236511	0.308037		8.82867	0.308514	0.391483
							8.842	0.234604	0.309467		8.842	0.306606	0.383854
							8.85533	0.232697	0.311852		8.85533	0.304699	0.37241
							8.86867	0.230312	0.313759		8.86867	0.301838	0.360012
							8.882	0.227928	0.314236		8.882	0.299454	0.348568
							8.89533	0.226974	0.310421		8.89533	0.2985	0.339508
							8.90867	0.226974	0.305176		8.90867	0.299454	0.331402
							8.922	0.227928	0.299931		8.922	0.298977	0.32568
							8.93533	0.228405	0.295162		8.93533	0.295639	0.322342
							8.94867	0.228882	0.292301		8.94867	0.290394	0.319958
							8.962	0.229836	0.290871		8.962	0.285625	0.31662
							8.97533	0.230789	0.293732		8.97533	0.282288	0.312328
							8.98867	0.229836	0.296593		8.98867	0.279427	0.309467
							9.002	0.227928	0.298023		9.002	0.279427	0.30899
							9.01533	0.226021	0.297546		9.01533	0.283241	0.308514
											9.02867	0.290871	0.308514
											9.042	0.299931	0.309467
											9.05533	0.30756	0.310898
											9.06867	0.313282	0.311375
											9.082	0.317574	0.311375
											9.09533	0.320911	0.311375
											9.10867	0.322819	0.311852
											9.122	0.323296	0.312328
											9.13533	0.323772	0.314713
											9.14867	0.326157	0.31805
											9.162	0.330925	0.322342
											9.17533	0.335217	0.326157
											9.18867	0.339985	0.328064
											9.202	0.348568	0.330448
											9.21533	0.361919	0.333786
											9.22867	0.375748	0.337601
											9.242	0.387192	0.341415
											9.25533	0.397205	0.346661
											9.26867	0.407219	0.353336
											9.282	0.412941	0.359535
											9.29533	0.413418	0.364304
											9.30867	0.413895	0.369072
											9.322	0.417709	0.37241
											9.33533	0.426292	0.376701
											9.34867	0.436783	0.380039
											9.362	0.449657	0.384808
											9.37533	0.464439	0.391006
											9.38867	0.478268	0.397205
											9.402	0.490665	0.402451
											9.41533	0.500202	0.405312
											9.42867	0.506401	0.406742
											9.442	0.510693	0.405312
											9.45533	0.514984	0.40102
											9.46867	0.519276	0.395775
											9.482	0.52309	0.39196
											9.49533	0.525951	0.388145
											9.50867	0.53072	0.385761
											9.522	0.536919	0.384808
											9.53533	0.541687	0.384808
											9.54867	0.546455	0.384808
											9.562	0.552177	0.384808
											9.57533	0.560284	0.386715
											9.58867	0.568867	0.387192
											9.602	0.576973	0.387192
											9.61533	0.584126	0.386238
											9.62867	0.591755	0.387192
											9.642	0.600815	0.388622
											9.65533	0.607491	0.391483
											9.66867	0.612736	0.396729
											9.682	0.618458	0.402927
											9.69533	0.62561	0.409603
											9.70867	0.632763	0.415325
											9.722	0.638008	0.419617
											9.73533	0.641346	0.423431
											9.74867	0.644684	0.427246
											9.762	0.649452	0.431538
											9.77533	0.653744	0.436306
											9.78867	0.655651	0.442505
											9.802	0.655651	0.447273
											9.81533	0.656605	0.450134
											9.82867	0.658989	0.450611
											9.842	0.66185	0.451565
											9.85533	0.665665	0.452042
											9.86867	0.671864	0.451088
											9.882	0.67997	0.451088
											9.89533	0.689983	0.453949
											9.90867	0.702381	0.459194
											9.922	0.715733	0.46587
											9.93533	0.729561	0.47493
											9.94867	0.745773	0.489235
											9.962	0.767231	0.509739
											9.97533	0.795364	0.538826
											9.98867	0.832558	0.576973
											10.002	0.883579	0.628471
											10.0153	0.953674	0.695705
											10.0287	1.04523	0.782013
											10.042	1.16014	0.890255
											10.0553	1.30224	1.02568
											10.0687	1.4739	1.19638
											10.082	1.67894	1.40953
											10.0953	1.92213	1.67561
											10.1087	2.21014	2.00605
											10.122	2.55012	2.41566
											10.1353	2.9459	2.92015
											10.1487	3.40462	3.53575
											10.162	3.93534	4.28009
											10.1753	4.54426	5.17464
											10.1887	5.23567	6.2418
											10.202	6.01292	7.5078
											10.2153	6.8841	8.99744
											10.2287	7.85398	10.7388
											10.242	8.92496	12.7645
											10.2553	10.0989	15.1081
											10.2687	11.3807	17.8113
											10.282	12.7702	20.9155
											10.2953	14.2631	24.4675
											10.3087	15.8524	28.5182
											10.322	17.5281	33.1197
											10.3353	19.2781	38.3244
											10.3487	21.0833	44.1761
											10.362	22.9254	50.7083
											10.3753	24.7803	57.9414
											10.3887	26.6256	65.8693
											10.402	28.4357	74.4572
											10.4153	30.1833	83.6291
											10.4287	31.8413	93.267
											10.442	33.3819	103.203
											10.4553	34.7767	113.226
											10.4687	35.9969	123.079
											10.482	37.0135	132.477
											10.4953	37.7984	141.117
											10.5087	38.3253	148.69
											10.522	38.5704	154.91
											10.5353	38.5179	159.529
											10.5487	38.156	162.354
											10.562	37.4804	163.264
											10.5753	36.4952	162.217
											10.5887	35.2149	159.251
											10.602	33.6652	154.487
											10.6153	31.8756	148.111
											10.6287	29.8881	140.362
											10.642	27.7514	131.516
											10.6553	25.5179	121.868
											10.6687	23.2401	111.719
											10.682	20.9656	101.355
											10.6953	18.7416	91.0358
											10.7087	16.6073	80.9874
											10.722	14.5922	71.394
											10.7353	12.7206	62.3927
											10.7487	11.0097	54.0781
											10.762	9.47237	46.5064
											10.7753	8.11148	39.7024
											10.7887	6.92463	33.6604
											10.802	5.90515	28.3546
											10.8153	5.04017	23.7455
											10.8287	4.31585	19.7825
											10.842	3.71599	16.4075
											10.8553	3.22771	13.5574
											10.8687	2.8367	11.1723
											10.882	2.53153	9.19247
											10.8953	2.29883	7.56216
											10.9087	2.12669	6.23131
											10.922	2.00462	5.15318
											10.9353	1.92261	4.28915
											10.9487	1.87302	3.60346
											10.962	1.84774	3.0632
											10.9753	1.84011	2.64263
											10.9887	1.84679	2.31791
											11.002	1.86348	2.07043
											11.0153	1.88541	1.88541
											11.0287	1.90878	1.74952
											11.042	1.9331	1.65129
											11.0553	1.95789	1.58119
											11.0687	1.98317	1.53351
											11.082	2.00415	1.50156
											11.0953	2.02131	1.47867
											11.1087	2.03323	1.46103
											11.122	2.03896	1.44577
											11.1353	2.03419	1.43194
											11.1487	2.01797	1.41859
											11.162	1.99413	1.40429
											11.1753	1.96219	1.38903
											11.1887	1.92165	1.37234
											11.202	1.87302	1.35374
											11.2153	1.81866	1.33467
											11.2287	1.75857	1.3113
											11.242	1.69325	1.2846
											11.2553	1.62315	1.25313
											11.2687	1.54972	1.21832
											11.282	1.47343	1.18303
											11.2953	1.39523	1.14632
											11.3087	1.31893	1.1096
											11.322	1.24788	1.07193
											11.3353	1.18256	1.03474
											11.3487	1.12104	1.00088
											11.362	1.06335	0.97084
											11.3753	1.01042	0.943661
											11.3887	0.961781	0.917912
											11.402	0.916004	0.89407
											11.4153	0.873566	0.874996
											11.4287	0.835896	0.8564
											11.442	0.80204	0.837326
											11.4553	0.771523	0.817299
											11.4687	0.744343	0.799179
											11.482	0.720024	0.784397
											11.4953	0.698566	0.771046
											11.5087	0.679493	0.758171
											11.522	0.66328	0.747204
											11.5353	0.649929	0.740528
											11.5487	0.637531	0.735283
											11.562	0.62418	0.730038
											11.5753	0.610352	0.724316
											11.5887	0.599861	0.721931
											11.602	0.592232	0.71907
											11.6153	0.58651	0.715733
											11.6287	0.582695	0.710964
											11.642	0.580788	0.70715
											11.6553	0.579834	0.704288
											11.6687	0.578403	0.700474
											11.682	0.576973	0.69809
											11.6953	0.575066	0.695705
											11.7087	0.573635	0.694752
											11.722	0.572205	0.694275
											11.7353	0.56982	0.693321
											11.7487	0.566959	0.692844
											11.762	0.564575	0.691414
											11.7753	0.563622	0.690937
											11.7887	0.563145	0.691414
											11.802	0.562668	0.691891
											11.8153	0.563145	0.691891
											11.8287	0.563622	0.690937
											11.842	0.563622	0.69046
											11.8553	0.563145	0.689507
											11.8687	0.562668	0.687599
											11.882	0.561714	0.685692
											11.8953	0.560284	0.685692
											11.9087	0.55933	0.688076
											11.922	0.558853	0.691891
											11.9353	0.559807	0.694752
											11.9487	0.559807	0.696182
											11.962	0.561714	0.695705
											11.9753	0.566006	0.694275
											11.9887	0.570774	0.69046
											12.002	0.574589	0.684738
											12.0153	0.575066	0.680447
											12.0287	0.573635	0.678539
											12.042	0.569344	0.678062
											12.0553	0.562668	0.678539
											12.0687	0.556469	0.678539
											12.082	0.551701	0.67997
											12.0953	0.551224	0.680923
											12.1087	0.552177	0.680923
											12.122	0.555992	0.680923
											12.1353	0.559807	0.679493
											12.1487	0.562668	0.677109
											12.162	0.564575	0.67234
											12.1753	0.565529	0.668049
											12.1887	0.565529	0.664234
											12.202	0.566006	0.661373
											12.2153	0.567913	0.659466
											12.2287	0.572205	0.658035
											12.242	0.576973	0.658989
											12.2553	0.580788	0.658989
											12.2687	0.583649	0.657558
											12.282	0.585079	0.654221
											12.2953	0.586033	0.649452
											12.3087	0.584126	0.645638
											12.322	0.57888	0.642776
											12.3353	0.572681	0.639915
											12.3487	0.566483	0.637531
											12.362	0.562191	0.636578
											12.3753	0.557899	0.636101
											12.3887	0.554562	0.63467
											12.402	0.553131	0.629902
											12.4153	0.553608	0.62418
											12.4287	0.554085	0.617027
											12.442	0.552654	0.610828
											12.4553	0.549316	0.605106
											12.4687	0.543594	0.599861
											12.482	0.535011	0.59557
											12.4953	0.524521	0.593662
											12.5087	0.514507	0.593185
											12.522	0.505924	0.592232
											12.5353	0.497341	0.589848
											12.5487	0.489235	0.588417
											12.562	0.482082	0.58651
											12.5753	0.475883	0.582695
											12.5887	0.468254	0.57745
											12.602	0.459671	0.572205
											12.6153	0.452042	0.567436
											12.6287	0.446796	0.561714
											12.642	0.442505	0.556946
											12.6553	0.437737	0.554562
											12.6687	0.435352	0.554562
											12.682	0.434399	0.556469
											12.6953	0.433445	0.557423
											12.7087	0.431538	0.558376
											12.722	0.429153	0.558853
											12.7353	0.427246	0.558853
											12.7487	0.425339	0.557899
											12.762	0.421524	0.554562
											12.7753	0.416756	0.551224
											12.7887	0.41151	0.55027
											12.802	0.405312	0.551224
											12.8153	0.400066	0.553608
											12.8287	0.394344	0.555992
											12.842	0.388622	0.55933
											12.8553	0.3829	0.562668
											12.8687	0.376701	0.565529
											12.882	0.371933	0.566006
											12.8953	0.369549	0.565529
											12.9087	0.368595	0.562668
											12.922	0.368595	0.560284
											12.9353	0.370026	0.558376
											12.9487	0.373363	0.557423
											12.962	0.376225	0.556946
											12.9753	0.374794	0.555992
											12.9887	0.370979	0.555515
											13.002	0.366211	0.554562
											13.0153	0.362396	0.553608
											13.0287	0.359058	0.554085
											13.042	0.357151	0.554562
											13.0553	0.356197	0.553608
											13.0687	0.357628	0.552177
											13.082	0.359535	0.552177
											13.0953	0.362873	0.552654
											13.1087	0.365257	0.551701
											13.122	0.365257	0.550747
											13.1353	0.361919	0.551224
											13.1487	0.358582	0.553608
											13.162	0.357151	0.554085
											13.1753	0.356674	0.553608
											13.1887	0.356197	0.552654
											13.202	0.356197	0.552177
											13.2153	0.359535	0.552177
											13.2287	0.364304	0.552177
											13.242	0.367641	0.553131
											13.2553	0.368118	0.553608
											13.2687	0.369549	0.554085
											13.282	0.370979	0.554562
											13.2953	0.371456	0.555992
											13.3087	0.368595	0.558853
											13.322	0.365734	0.561714
											13.3353	0.36478	0.564098
											13.3487	0.365257	0.566006
											13.362	0.366688	0.567436
											13.3753	0.370026	0.568867
											13.3887	0.375271	0.56839
											13.402	0.380516	0.568867
											13.4153	0.384808	0.571251
											13.4287	0.388622	0.575066
											13.442	0.393391	0.57745
											13.4553	0.398636	0.577927
											13.4687	0.402451	0.579834
											13.482	0.406742	0.582695
											13.4953	0.411034	0.583649
											13.5087	0.412464	0.583172
											13.522	0.41008	0.583649
											13.5353	0.407696	0.587463
											13.5487	0.408649	0.592232
											13.562	0.41151	0.596523
											13.5753	0.414848	0.600815
											13.5887	0.419617	0.605583
											13.602	0.425816	0.611305
											13.6153	0.432014	0.616074
											13.6287	0.435829	0.619888
											13.642	0.437737	0.623703
											13.6553	0.439644	0.628948
											13.6687	0.441551	0.636101
											13.682	0.443459	0.641346
											13.6953	0.445843	0.645161
											13.7087	0.44775	0.647545
											13.722	0.449181	0.648499
											13.7353	0.449181	0.648022
											13.7487	0.44775	0.648499
											13.762	0.44632	0.65136
											13.7753	0.445843	0.657082
											13.7887	0.444889	0.662327
											13.802	0.443459	0.667095
											13.8153	0.439644	0.671864
											13.8287	0.435352	0.673771
											13.842	0.431061	0.672817
											13.8553	0.426292	0.669956
											13.8687	0.420094	0.668526
											13.882	0.412941	0.666142
											13.8953	0.407696	0.663757
											13.9087	0.402451	0.66185
											13.922	0.395298	0.661373
											13.9353	0.388145	0.661373
											13.9487	0.380993	0.660896
											13.962	0.375271	0.659466
											13.9753	0.370502	0.656128
											13.9887	0.367165	0.650406
											14.002	0.365257	0.644684
											14.0153	0.36335	0.638485
											14.0287	0.362873	0.632286
											14.042	0.361919	0.628471
											14.0553	0.358582	0.627518
											14.0687	0.351906	0.629902
											14.082	0.34523	0.632763
											14.0953	0.338554	0.635147
											14.1087	0.331879	0.638008
											14.122	0.326633	0.640869
											14.1353	0.323296	0.643253
											14.1487	0.323296	0.644684
											14.162	0.325203	0.645161
											14.1753	0.327587	0.644207
											14.1887	0.328541	0.6423
											14.202	0.326633	0.641346
											14.2153	0.324726	0.641823
											14.2287	0.324249	0.643253
											14.242	0.322342	0.645161
											14.2553	0.320435	0.647545
											14.2687	0.320435	0.649929
											14.282	0.323296	0.650883
											14.2953	0.326157	0.648975
											14.3087	0.325203	0.645638
											14.322	0.325203	0.6423
											14.3353	0.326157	0.641346
											14.3487	0.32711	0.642776
											14.362	0.324726	0.645638
											14.3753	0.322819	0.650406
											14.3887	0.323296	0.656605
											14.402	0.323296	0.660896
											14.4153	0.321865	0.662327
											14.4287	0.320435	0.662327
											14.442	0.321388	0.66185
											14.4553	0.321865	0.662804
											14.4687	0.320911	0.662327
											14.482	0.319958	0.661373
											14.4953	0.319481	0.660419
											14.5087	0.318527	0.660419
											14.522	0.316143	0.658989
											14.5353	0.313282	0.656128
											14.5487	0.309944	0.654221
											14.562	0.307083	0.653744
											14.5753	0.302792	0.654697
											14.5887	0.29707	0.653744
											14.602	0.290871	0.650883
											14.6153	0.286102	0.648022
											14.6287	0.282764	0.646591
											14.642	0.279427	0.647068
											14.6553	0.276566	0.648022
											14.6687	0.275612	0.650883
											14.682	0.275612	0.65279
											14.6953	0.277042	0.653744
											14.7087	0.278473	0.653744
											14.722	0.27895	0.651836
											14.7353	0.27895	0.648022
											14.7487	0.27895	0.645161
											14.762	0.277996	0.644207
											14.7753	0.275135	0.644207
											14.7887	0.270367	0.64373
											14.802	0.266552	0.644207
											14.8153	0.263214	0.644684
											14.8287	0.26083	0.642776
											14.842	0.257969	0.637531
											14.8553	0.255585	0.631332
											14.8687	0.255108	0.626564
											14.882	0.255585	0.621796
											14.8953	0.256062	0.617027
											14.9087	0.255585	0.614643
											14.922	0.256062	0.615597
											14.9353	0.257015	0.618935
											14.9487	0.257492	0.620365
											14.962	0.256538	0.620842
											14.9753	0.253201	0.622272
											14.9887	0.25034	0.62561
											15.002	0.247955	0.629425
											15.0153	0.246525	0.631809
											15.0287	0.246525	0.634193
											15.042	0.247478	0.637531
											15.0553	0.249863	0.641346
											15.0687	0.250816	0.644684
											15.082	0.250816	0.647545
											15.0953	0.249386	0.650883
											15.1087	0.249386	0.654221
											15.122	0.25034	0.658512
											15.1353	0.253201	0.662327
											15.1487	0.257492	0.665188
											15.162	0.262737	0.667572
											15.1753	0.267029	0.671387
											15.1887	0.267506	0.677586
											15.202	0.267029	0.683784
											15.2153	0.266075	0.691414
											15.2287	0.265121	0.701427
											15.242	0.263214	0.712395
											15.2553	0.261307	0.723839
											15.2687	0.260353	0.733852
											15.282	0.258923	0.742435
											15.2953	0.258446	0.748634
											15.3087	0.257492	0.754833
											15.322	0.256538	0.761032
											15.3353	0.255585	0.767708
											15.3487	0.255585	0.775337
											15.362	0.255585	0.786304
											15.3753	0.254154	0.798702
											15.3887	0.253201	0.813007
											15.402	0.253677	0.828266
											15.4153	0.255108	0.844479
											15.4287	0.256062	0.864029
											15.442	0.257015	0.885487
											15.4553	0.257015	0.908852
											15.4687	0.256062	0.932217
											15.482	0.254631	0.956059
											15.4953	0.253677	0.978947
											15.5087	0.25177	1.0004
											15.522	0.248432	1.02138
											15.5353	0.245094	1.04475
											15.5487	0.242233	1.0705
											15.562	0.239372	1.09816
											15.5753	0.237465	1.12581
											15.5887	0.237465	1.15538
											15.602	0.239372	1.18542
											15.6153	0.240803	1.2126
											15.6287	0.241756	1.23835
											15.642	0.241756	1.26314
											15.6553	0.24128	1.28841
											15.6687	0.237942	1.31035
											15.682	0.233173	1.32704
											15.6953	0.227928	1.33848
											15.7087	0.222683	1.34659
											15.722	0.219345	1.35183
											15.7353	0.217915	1.35422
											15.7487	0.219345	1.35231
											15.762	0.22316	1.34706
											15.7753	0.228405	1.33991
											15.7887	0.234127	1.32942
											15.802	0.237942	1.31416
											15.8153	0.237465	1.29271
											15.8287	0.233173	1.26791
											15.842	0.226974	1.24073
											15.8553	0.222206	1.21069
											15.8687	0.217438	1.17826
											15.882	0.213146	1.14393
											15.8953	0.209332	1.11008
											15.9087	0.206947	1.07765
											15.922	0.207901	1.04713
											15.9353	0.209808	1.01709
											15.9487	0.212669	0.986576
											15.962	0.21553	0.957012
											15.9753	0.219822	0.927925
											15.9887	0.223637	0.900269
											16.002	0.225067	0.873566
											16.0153	0.22316	0.849247
											16.0287	0.219822	0.827312
											16.042	0.217438	0.807285
											16.0553	0.214577	0.788212
											16.0687	0.211716	0.769138
											16.082	0.209808	0.748158
											16.0953	0.209808	0.727177
											16.1087	0.210762	0.710011
											16.122	0.210285	0.697136
											16.1353	0.209808	0.688076
											16.1487	0.208855	0.680447
											16.162	0.20504	0.675201
											16.1753	0.200272	0.67234
											16.1887	0.195503	0.668526
											16.202	0.193119	0.664711
											16.2153	0.192165	0.659943
											16.2287	0.193119	0.657558
											16.242	0.19598	0.656128
											16.2553	0.198364	0.654221
											16.2687	0.197411	0.650883
											16.282	0.193119	0.647068
											16.2953	0.188351	0.64373
											16.3087	0.183105	0.640392
											16.322	0.17643	0.636578
											16.3353	0.171661	0.63467
											16.3487	0.171185	0.634193
											16.362	0.173092	0.634193
											16.3753	0.174999	0.632286
											16.3887	0.175953	0.630379
											16.402	0.17786	0.628948
											16.4153	0.178337	0.627995
											16.4287	0.177383	0.625134
											16.442	0.177383	0.622272
											16.4553	0.17786	0.621319
											16.4687	0.178814	0.620842
											16.482	0.17786	0.619888
											16.4953	0.17786	0.618458
											16.5087	0.179291	0.618458
											16.522	0.180721	0.619411
											16.5353	0.182152	0.618458
											16.5487	0.183105	0.614643
											16.562	0.185013	0.610828
											16.5753	0.187397	0.608444
											16.5887	0.188828	0.606537
											16.602	0.189304	0.604153
											16.6153	0.188828	0.602245
											16.6287	0.189781	0.601292
											16.642	0.192642	0.601292
											16.6553	0.195503	0.599384
											16.6687	0.198364	0.59557
											16.682	0.200272	0.590801
											16.6953	0.202656	0.586987
											16.7087	0.204563	0.584602
											16.722	0.205994	0.583649
											16.7353	0.20504	0.582695
											16.7487	0.204563	0.583172
											16.762	0.20504	0.584126
											16.7753	0.206947	0.586033
											16.7887	0.208855	0.58794
											16.802	0.210285	0.58794
											16.8153	0.212193	0.586987
											16.8287	0.215054	0.585556
											16.842	0.219345	0.584602
											16.8553	0.223637	0.582695
											16.8687	0.227451	0.580311
											16.882	0.230789	0.57745
											16.8953	0.232697	0.576019
											16.9087	0.23222	0.576973
											16.922	0.230789	0.580311
											16.9353	0.230312	0.582695
											16.9487	0.233173	0.585556
											16.962	0.238895	0.587463
											16.9753	0.247478	0.588894
											16.9887	0.257492	0.588417
											17.002	0.266075	0.587463
											17.0153	0.27132	0.58794
											17.0287	0.275135	0.588417
											17.042	0.277996	0.589371
											17.0553	0.28038	0.589371
											17.0687	0.283241	0.589371
											17.082	0.287056	0.588417
											17.0953	0.290871	0.587463
											17.1087	0.294685	0.587463
											17.122	0.299454	0.590324
											17.1353	0.304699	0.595093
											17.1487	0.30899	0.599861
											17.162	0.311375	0.603199
											17.1753	0.314713	0.60606
											17.1887	0.31805	0.607967
											17.202	0.318527	0.609875
											17.2153	0.316143	0.612259
											17.2287	0.314713	0.614643
											17.242	0.315189	0.619411
											17.2553	0.314236	0.623703
											17.2687	0.311375	0.627041
											17.282	0.308514	0.630379
											17.2953	0.306129	0.632286
											17.3087	0.303745	0.63467
											17.322	0.299931	0.636578
											17.3353	0.295639	0.638485
											17.3487	0.292301	0.638485
											17.362	0.28801	0.636578
											17.3753	0.283241	0.634193
											17.3887	0.277042	0.631809
											17.402	0.269413	0.628471
											17.4153	0.259399	0.624657
											17.4287	0.249386	0.621319
											17.442	0.24271	0.619411
											17.4553	0.237465	0.617027
											17.4687	0.232697	0.614166
											17.482	0.228405	0.610828
											17.4953	0.226021	0.606537
											17.5087	0.22316	0.601768
											17.522	0.216484	0.595093
											17.5353	0.20647	0.58651
											17.5487	0.196457	0.578403
											17.562	0.187397	0.56982
											17.5753	0.179291	0.562191
											17.5887	0.172138	0.555515
											17.602	0.166893	0.551224
											17.6153	0.164509	0.546455
											17.6287	0.164509	0.541687
											17.642	0.165462	0.538826
											17.6553	0.165462	0.536919
											17.6687	0.164509	0.534058
											17.682	0.162125	0.529289
											17.6953	0.158787	0.524998
											17.7087	0.154495	0.52166
											17.722	0.149727	0.519276
											17.7353	0.145912	0.518322
											17.7487	0.144482	0.521183
											17.762	0.145435	0.526428
											17.7753	0.147343	0.529766
											17.7887	0.148773	0.529289
											17.802	0.150204	0.525475
											17.8153	0.152588	0.52166
											17.8287	0.154018	0.516415
											17.842	0.154018	0.512123
											17.8553	0.152111	0.510693
											17.8687	0.151634	0.513077
											17.882	0.153065	0.517368
											17.8953	0.154972	0.520706
											17.9087	0.156403	0.522137
											17.922	0.15831	0.522137
											17.9353	0.160694	0.522137
											17.9487	0.160217	0.522614
											17.962	0.155449	0.523567
											17.9753	0.150681	0.524521
											17.9887	0.147343	0.526428
											18.002	0.146866	0.528812
											18.0153	0.148296	0.529766
											18.0287	0.151157	0.529289
											18.042	0.154972	0.527859
											18.0553	0.157356	0.525951
											18.0687	0.15831	0.524521
											18.082	0.156879	0.52309
											18.0953	0.154495	0.52166
											18.1087	0.152588	0.520706
											18.122	0.150681	0.518322
											18.1353	0.150204	0.515461
											18.1487	0.151157	0.513077
											18.162	0.152588	0.511646
											18.1753	0.151634	0.512123
											18.1887	0.151157	0.511169
											18.202	0.152588	0.510693
											18.2153	0.155926	0.510216
											18.2287	0.158787	0.510693
											18.242	0.15974	0.510216
											18.2553	0.161171	0.507832
											18.2687	0.163078	0.504971
											18.282	0.163555	0.502586
											18.2953	0.162125	0.501633
											18.3087	0.161171	0.500679
											18.322	0.162601	0.500679
											18.3353	0.165939	0.501156
											18.3487	0.170231	0.502586
											18.362	0.172615	0.504017
											18.3753	0.174046	0.504494
											18.3887	0.175476	0.50354
											18.402	0.175953	0.501156
											18.4153	0.174046	0.498772
											18.4287	0.169754	0.495911
											18.442	0.164986	0.49305
											18.4553	0.160694	0.491142
											18.4687	0.156879	0.490189
											18.482	0.154495	0.489712
											18.4953	0.153542	0.490665
											18.5087	0.153065	0.49448
											18.522	0.152111	0.498772
											18.5353	0.150681	0.501156
											18.5487	0.148296	0.501633
											18.562	0.144482	0.499725
											18.5753	0.140667	0.495434
											18.5887	0.13876	0.489235
											18.602	0.139713	0.483036
											18.6153	0.142097	0.478268
											18.6287	0.144482	0.47636
											18.642	0.14782	0.477314
											18.6553	0.151157	0.478745
											18.6687	0.154018	0.481606
											18.682	0.156403	0.484943
											18.6953	0.156879	0.487328
											18.7087	0.156403	0.487804
											18.722	0.155926	0.488281
											18.7353	0.156403	0.492096
											18.7487	0.156403	0.498772
											18.762	0.156879	0.50354
											18.7753	0.158787	0.504494
											18.7887	0.160694	0.503063
											18.802	0.161171	0.500202
											18.8153	0.159264	0.49448
											18.8287	0.157356	0.486374
											18.842	0.156879	0.479698
											18.8553	0.156879	0.475407
											18.8687	0.155926	0.472546
											18.882	0.155926	0.469685
											18.8953	0.156879	0.466347
											18.9087	0.156403	0.464439
											18.922	0.153542	0.464439
											18.9353	0.150681	0.465393
											18.9487	0.148773	0.466347
											18.962	0.148296	0.4673
											18.9753	0.149727	0.468731
											18.9887	0.154018	0.470161
											19.002	0.158787	0.469685
											19.0153	0.161171	0.469685
											19.0287	0.162601	0.470161
											19.042	0.162601	0.471592
											19.0553	0.161648	0.470638
											19.0687	0.158787	0.468731
											19.082	0.155449	0.4673
											19.0953	0.154495	0.46587
											19.1087	0.154972	0.465393
											19.122	0.156403	0.466347
											19.1353	0.156879	0.468731
											19.1487	0.15831	0.470161
											19.162	0.160694	0.472069
											19.1753	0.162601	0.474453
											19.1887	0.162601	0.47636
											19.202	0.162125	0.47636
											19.2153	0.163078	0.475407
											19.2287	0.164032	0.473499
											19.242	0.163078	0.470161
											19.2553	0.162125	0.463486
											19.2687	0.162601	0.457287
											19.282	0.163078	0.453949
											19.2953	0.161171	0.453949
											19.3087	0.157356	0.455856
											19.322	0.153542	0.457287
											19.3353	0.151634	0.460148
											19.3487	0.149727	0.462532
											19.362	0.146866	0.463009
											19.3753	0.144482	0.461102
											19.3887	0.144005	0.458241
											19.402	0.145435	0.457287
											19.4153	0.145435	0.458241
											19.4287	0.145435	0.457287
											19.442	0.145435	0.454903
											19.4553	0.147343	0.452995
											19.4687	0.14925	0.452995
											19.482	0.150204	0.452518
											19.4953	0.150681	0.449657
											19.5087	0.150681	0.447273
											19.522	0.150681	0.447273
											19.5353	0.151157	0.448704
											19.5487	0.150681	0.449181
											19.562	0.149727	0.449657
											19.5753	0.149727	0.450611
											19.5887	0.151634	0.452518
											19.602	0.153065	0.453472
											19.6153	0.153542	0.452518
											19.6287	0.151634	0.451565
											19.642	0.14925	0.451088
											19.6553	0.14782	0.452518
											19.6687	0.146866	0.453472
											19.682	0.14782	0.453949
											19.6953	0.14925	0.454426
											19.7087	0.154018	0.455379
											19.722	0.159264	0.453949
											19.7353	0.163078	0.450611
											19.7487	0.164509	0.446796
											19.762	0.164986	0.443935
											19.7753	0.166893	0.442028
											19.7887	0.1688	0.439644
											19.802	0.170708	0.439167
											19.8153	0.169754	0.439167
											19.8287	0.16737	0.440121
											19.842	0.164032	0.440598
											19.8553	0.160694	0.441551
											19.8687	0.155926	0.444412
											19.882	0.150681	0.44775
											19.8953	0.148296	0.450611
											19.9087	0.14782	0.453472
											19.922	0.146866	0.456333
											19.9353	0.145912	0.457764
											19.9487	0.146866	0.457287
											19.962	0.149727	0.457764
											19.9753	0.154495	0.459671
											19.9887	0.160217	0.459671
											20.002	0.164986	0.458717
											20.0153	0.16737	0.458717
											20.0287	0.16737	0.457764
											20.042	0.16737	0.456333
											20.0553	0.167847	0.453949
											20.0687	0.168324	0.452995
											20.082	0.169277	0.452995
											20.0953	0.169754	0.453472
											20.1087	0.170231	0.453472
											20.122	0.168324	0.452995
											20.1353	0.164509	0.452518
											20.1487	0.161171	0.451565
											20.162	0.160217	0.450611
											20.1753	0.163078	0.450611
											20.1887	0.167847	0.451088
											20.202	0.174999	0.452042
											20.2153	0.181675	0.454426
											20.2287	0.187397	0.457764
											20.242	0.189304	0.461578
											20.2553	0.188351	0.46587
											20.2687	0.186443	0.469685
											20.282	0.18549	0.472546
											20.2953	0.185013	0.473022
											20.3087	0.18549	0.471115
											20.322	0.187397	0.467777
											20.3353	0.188828	0.463963
											20.3487	0.189781	0.460625
											20.362	0.190258	0.457287
											20.3753	0.191212	0.455856
											20.3887	0.192642	0.45681
											20.402	0.195503	0.459194
											20.4153	0.199795	0.462055
											20.4287	0.203609	0.464916
											20.442	0.20504	0.468731
											20.4553	0.203133	0.472546
											20.4687	0.197887	0.474453
											20.482	0.192642	0.477314
											20.4953	0.188351	0.482559
											20.5087	0.18692	0.488281
											20.522	0.188828	0.491619
											20.5353	0.19455	0.49305
											20.5487	0.202656	0.494957
											20.562	0.209332	0.497341
											20.5753	0.215054	0.497818
											20.5887	0.218391	0.497341
											20.602	0.299713	0.497818
											20.6153	0.331879	0.501156
											20.6287	0.33474	0.505447
											20.642	0.337124	0.507355
											20.6553	0.338078	0.507832
											20.6687	0.336647	0.506878
											20.682	0.333786	0.506878
											20.6953	0.330925	0.507832
											20.7087	0.330448	0.508785
											20.722	0.331402	0.510216
											20.7353	0.333786	0.510216
											20.7487	0.338078	0.510216
											20.762	0.341892	0.509739
											20.7753	0.34523	0.508308
											20.7887	0.346661	0.507355
											20.802	0.346661	0.507832
											20.8153	0.34523	0.509262
											20.8287	0.344753	0.511646
											20.842	0.347614	0.514507
											20.8553	0.350475	0.517368
											20.8687	0.352383	0.520229
											20.882	0.355244	0.522614
											20.8953	0.359058	0.526905
											20.9087	0.362396	0.532627
											20.922	0.365257	0.537872
											20.9353	0.368118	0.54121
											20.9487	0.37241	0.543594
											20.962	0.375748	0.545979
											20.9753	0.379086	0.548363
											20.9887	0.381947	0.549793
											21.002	0.383854	0.551701
											21.0153	0.384808	0.554562
											21.0287	0.387192	0.558376
											21.042	0.390053	0.562191
											21.0553	0.392914	0.566483
											21.0687	0.396729	0.572681
											21.082	0.401497	0.57888
											21.0953	0.406742	0.585079
											21.1087	0.41008	0.592232
											21.122	0.412464	0.597954
											21.1353	0.414371	0.602245
											21.1487	0.417709	0.605106
											21.162	0.422478	0.609398
											21.1753	0.4282	0.613689
											21.1887	0.435352	0.617027
											21.202	0.442982	0.619888
											21.2153	0.451088	0.623226
											21.2287	0.458717	0.627041
											21.242	0.465393	0.630856
											21.2553	0.471592	0.635147
											21.2687	0.475883	0.641823
											21.282	0.479221	0.649452
											21.2953	0.482082	0.657558
											21.3087	0.484467	0.665665
											21.322	0.48542	0.673294
											21.3353	0.486851	0.679493
											21.3487	0.490665	0.683784
											21.362	0.498295	0.687599
											21.3753	0.506878	0.691891
											21.3887	0.514984	0.696182
											21.402	0.523567	0.701904
											21.4153	0.534534	0.709534
											21.4287	0.544071	0.71764
											21.442	0.551224	0.725269
											21.4553	0.556946	0.732422
											21.4687	0.564098	0.739098
											21.482	0.571728	0.744343
											21.4953	0.579357	0.747681
											21.5087	0.58651	0.751019
											21.522	0.594139	0.756741
											21.5353	0.604153	0.763416
											21.5487	0.615597	0.771046
											21.562	0.626564	0.778198
											21.5753	0.636101	0.786781
											21.5887	0.646591	0.795841
											21.602	0.658512	0.805855
											21.6153	0.669956	0.815392
											21.6287	0.680447	0.825405
											21.642	0.69046	0.833988
											21.6553	0.699997	0.841141
											21.6687	0.70858	0.848293
											21.682	0.718594	0.8564
											21.6953	0.729084	0.865459
											21.7087	0.739098	0.876427
											21.722	0.748634	0.887871
											21.7353	0.760078	0.902176
											21.7487	0.772953	0.916481
											21.762	0.785828	0.927448
											21.7753	0.798225	0.937462
											21.7887	0.812054	0.947952
											21.802	0.828266	0.962257
											21.8153	0.844002	0.977993
											21.8287	0.856876	0.993252
											21.842	0.86832	1.00708
											21.8553	0.879288	1.02043
											21.8687	0.889301	1.03378
											21.882	0.897884	1.04523
											21.8953	0.907421	1.05667
											21.9087	0.919819	1.06764
											21.922	0.934124	1.08004
											21.9353	0.948906	1.09434
											21.9487	0.965595	1.10865
											21.962	0.982761	1.12343
											21.9753	0.997066	1.13678
											21.9887	1.00946	1.15013
											22.002	1.01948	1.16444
											22.0153	1.02854	1.17874
											22.0287	1.03664	1.19162
											22.042	1.04523	1.20258
											22.0553	1.05476	1.2145
											22.0687	1.06287	1.22786
											22.082	1.07098	1.24216
											22.0953	1.07908	1.25694
											22.1087	1.08719	1.27125
											22.122	1.09672	1.28603
											22.1353	1.10722	1.29843
											22.1487	1.11961	1.30892
											22.162	1.13249	1.3175
											22.1753	1.14727	1.32608
											22.1887	1.16348	1.33467
											22.202	1.17826	1.34373
											22.2153	1.19352	1.35469
											22.2287	1.20974	1.36709
											22.242	1.22881	1.37949
											22.2553	1.24645	1.39093
											22.2687	1.26314	1.40142
											22.282	1.27888	1.41096
											22.2953	1.29557	1.41954
											22.3087	1.31321	1.4267
											22.322	1.33085	1.43337
											22.3353	1.34993	1.43957
											22.3487	1.37186	1.44672
											22.362	1.39618	1.45626
											22.3753	1.42336	1.46771
											22.3887	1.45197	1.48201
											22.402	1.48392	1.49727
											22.4153	1.51873	1.51205
											22.4287	1.55592	1.52445
											22.442	1.59645	1.53398
											22.4553	1.64032	1.54161
											22.4687	1.68562	1.54829
											22.482	1.73235	1.55544
											22.4953	1.78194	1.5645
											22.5087	1.8363	1.57738
											22.522	1.89257	1.59454
											22.5353	1.95169	1.61505
											22.5487	2.01416	1.63746
											22.562	2.08139	1.66082
											22.5753	2.15387	1.68467
											22.5887	2.2316	1.70851
											22.602	2.316	1.73092
											22.6153	2.4085	1.75285
											22.6287	2.51007	1.77622
											22.642	2.61974	1.80149
											22.6553	2.73705	1.82772
											22.6687	2.86102	1.85585
											22.682	2.99263	1.8878
											22.6953	3.13234	1.92261
											22.7087	3.27969	1.95742
											22.722	3.43513	1.99366
											22.7353	3.59964	2.03371
											22.7487	3.77607	2.07663
											22.762	3.9649	2.1224
											22.7753	4.1666	2.16866
											22.7887	4.38261	2.21777
											22.802	4.6134	2.27117
											22.8153	4.85992	2.32792
											22.8287	5.1198	2.38514
											22.842	5.3916	2.44331
											22.8553	5.67675	2.50435
											22.8687	5.97954	2.5692
											22.882	6.30188	2.63739
											22.8953	6.64282	2.70987
											22.9087	7.00474	2.78902
											22.922	7.38764	2.87342
											22.9353	7.79152	2.96402
											22.9487	8.2159	3.05939
											22.962	8.66079	3.15952
											22.9753	9.12762	3.26347
											22.9887	9.61637	3.36981
											23.002	10.1295	3.48043
											23.0153	10.6669	3.59631
											23.0287	11.2286	3.71885
											23.042	11.8146	3.84569
											23.0553	12.4254	3.97968
											23.0687	13.0639	4.12178
											23.082	13.732	4.27198
											23.0953	14.4305	4.42648
											23.1087	15.1582	4.58336
											23.122	15.9121	4.74691
											23.1353	16.6917	4.9181
											23.1487	17.4961	5.09739
											23.162	18.3253	5.28431
											23.1753	19.1793	5.48172
											23.1887	20.0591	5.6901
											23.202	20.9665	5.90849
											23.2153	21.9045	6.13594
											23.2287	22.8744	6.3715
											23.242	23.8738	6.61516
											23.2553	24.9	6.86836
											23.2687	25.9533	7.1311
											23.282	27.0367	7.40433
											23.2953	28.1525	7.68709
											23.3087	29.2988	7.98035
											23.322	30.4761	8.28695
											23.3353	31.6882	8.60643
											23.3487	32.9366	8.94022
											23.362	34.2197	9.28545
											23.3753	35.5358	9.6426
											23.3887	36.8838	10.0098
											23.402	38.2662	10.3884
											23.4153	39.6824	10.7775
											23.4287	41.1324	11.179
											23.442	42.6168	11.5943
											23.4553	44.136	12.0263
											23.4687	45.6924	12.4736
											23.482	47.2851	12.9366
											23.4953	48.9125	13.4149
											23.5087	50.5738	13.9089
											23.522	52.2695	14.4177
											23.5353	53.9994	14.9388
											23.5487	55.7585	15.4767
											23.562	57.5442	16.0337
											23.5753	59.3519	16.612
											23.5887	61.1773	17.2105
											23.602	63.0155	17.8299
											23.6153	64.8618	18.4727
											23.6287	66.7143	19.1402
											23.642	68.5658	19.8307
											23.6553	70.4112	20.5426
											23.6687	72.2451	21.2755
											23.682	74.059	22.0308
											23.6953	75.8457	22.809
											23.7087	77.5986	23.6082
											23.722	79.3123	24.4279
											23.7353	80.9779	25.2705
											23.7487	82.5853	26.1383
											23.762	84.1241	27.0295
											23.7753	85.5856	27.9393
											23.7887	86.9603	28.8639
											23.802	88.2378	29.8023
											23.8153	89.4113	30.7493
											23.8287	90.4751	31.6982
											23.842	91.4221	32.6457
											23.8553	92.2413	33.5913
											23.8687	92.9232	34.5335
											23.882	93.4615	35.4652
											23.8953	93.8501	36.3798
											23.9087	94.0795	37.2715
											23.922	94.1434	38.1331
											23.9353	94.0371	38.9557
											23.9487	93.7576	39.7301
											23.962	93.3018	40.4506
											23.9753	92.6676	41.111
											23.9887	91.856	41.7028
											24.002	90.8704	42.2211
											24.0153	89.715	42.6617
											24.0287	88.3908	43.0169
											24.042	86.8993	43.2796
											24.0553	85.2418	43.4461
											24.0687	83.426	43.5138
											24.082	81.4614	43.4804
											24.0953	79.3557	43.3426
											24.1087	77.1184	43.0975
											24.122	74.7643	42.7461
											24.1353	72.309	42.2883
											24.1487	69.7618	41.7252
											24.162	67.1353	41.0595
											24.1753	64.445	40.2946
											24.1887	61.708	39.4382
											24.202	58.9376	38.4975
											24.2153	56.1476	37.4775
											24.2287	53.3547	36.3855
											24.242	50.5743	35.2278
											24.2553	47.822	34.0157
											24.2687	45.1107	32.7554
											24.282	42.4523	31.455
											24.2953	39.8564	30.1261
											24.3087	37.3321	28.779
											24.322	34.8878	27.4239
											24.3353	32.5303	26.0644
											24.3487	30.263	24.7107
											24.362	28.0919	23.3703
											24.3753	26.0263	22.0494
											24.3887	24.0707	20.7543
											24.402	22.2239	19.4902
											24.4153	20.4854	18.2638
											24.4287	18.8556	17.0794
											24.442	17.3359	15.9407
											24.4553	15.9206	14.8506
											24.4687	14.606	13.8116
											24.482	13.3886	12.825
											24.4953	12.2666	11.8918
											24.5087	11.2343	11.0125
											24.522	10.2854	10.1876
											24.5353	9.4161	9.41563
											24.5487	8.62217	8.69465
											24.562	7.90071	8.02279
											24.5753	7.24554	7.39908
											24.5887	6.65236	6.82211
											24.602	6.11639	6.28901
											24.6153	5.63097	5.79834
											24.6287	5.1918	5.34916
											24.642	4.79507	4.94003
											24.6553	4.43554	4.56762
											24.6687	4.11034	4.22859
											24.682	3.81565	3.92008
											24.6953	3.55148	3.6397
											24.7087	3.31354	3.38316
											24.722	3.09944	3.14856
											24.7353	2.90442	2.9335
											24.7487	2.72703	2.73657
											24.762	2.56729	2.55728
											24.7753	2.42233	2.39611
											24.7887	2.29263	2.2521
											24.802	2.17581	2.12145
											24.8153	2.0709	2.00176
											24.8287	1.97506	1.89257
											24.842	1.88541	1.79243
											24.8553	1.80101	1.7004
											24.8687	1.71995	1.61457
											24.882	1.64366	1.53494
											24.8953	1.57261	1.46341
											24.9087	1.50776	1.39904
											24.922	1.44911	1.34087
											24.9353	1.39761	1.28698
											24.9487	1.35088	1.23644
											24.962	1.30701	1.19066
											24.9753	1.26457	1.14918
											24.9887	1.225	1.11008
											25.002	1.1878	1.07288
											25.0153	1.15299	1.03807
											25.0287	1.11914	1.00565
											25.042	1.08767	0.974655
											25.0553	1.05858	0.944614
											25.0687	1.02854	0.917435
											25.082	0.998497	0.893116
											25.0953	0.968456	0.871658
											25.1087	0.939846	0.849247
											25.122	0.911713	0.827312
											25.1353	0.884533	0.806808
											25.1487	0.861168	0.786781
											25.162	0.840664	0.766754
											25.1753	0.820637	0.74625
											25.1887	0.80061	0.7267
											25.202	0.781059	0.709534
											25.2153	0.762939	0.694752
											25.2287	0.743866	0.6814
											25.242	0.723362	0.667095
											25.2553	0.703812	0.653267
											25.2687	0.687599	0.639915
											25.282	0.673294	0.627518
											25.2953	0.658989	0.614643
											25.3087	0.646114	0.600338
											25.322	0.636578	0.588417
											25.3353	0.626564	0.579834
											25.3487	0.61512	0.572205
											25.362	0.60463	0.562191
											25.3753	0.596046	0.552177
											25.3887	0.588417	0.542641
											25.402	0.579357	0.533104
											25.4153	0.56982	0.523567
											25.4287	0.559807	0.51403
											25.442	0.549316	0.507355
											25.4553	0.537395	0.502586
											25.4687	0.525951	0.498295
											25.482	0.515461	0.492573
											25.4953	0.507355	0.485897
											25.5087	0.501156	0.479221
											25.522	0.49448	0.471592
											25.5353	0.489235	0.464439
											25.5487	0.484943	0.457764
											25.562	0.480175	0.451565
											25.5753	0.47493	0.445843
											25.5887	0.469208	0.43869
											25.602	0.463486	0.430584
											25.6153	0.457764	0.422478
											25.6287	0.452518	0.414371
											25.642	0.446796	0.408173
											25.6553	0.439644	0.403404
											25.6687	0.432014	0.39959
											25.682	0.423431	0.396729
											25.6953	0.414848	0.392914
											25.7087	0.407219	0.387192
											25.722	0.401974	0.380516
											25.7353	0.39959	0.375748
											25.7487	0.399113	0.370979
											25.762	0.39959	0.366211
											25.7753	0.399113	0.362396
											25.7887	0.396252	0.360966
											25.802	0.389576	0.358105
											25.8153	0.380993	0.351906
											25.8287	0.37241	0.342369
											25.842	0.364304	0.333786
											25.8553	0.356197	0.32711
											25.8687	0.349522	0.321865
											25.882	0.3438	0.31805
											25.8953	0.339031	0.31662
											25.9087	0.33474	0.318527
											25.922	0.331402	0.321865
											25.9353	0.331402	0.323772
											25.9487	0.332355	0.323296
											25.962	0.333309	0.320435
											25.9753	0.331879	0.317574
											25.9887	0.329018	0.313759
											26.002	0.32568	0.30756

## Sheet: Fig. 4
Fig. 4b						Fig. 4e						Fig. 4g
	Carboxylation activity, %						Carboxylation activity, %						NIR-ASM			VK-ASM
FSP1	99.957	98.7677	101.223			FSP1	92.0846	98.7194	101.287			FSP1	97.89	100.4	101.72	100.59	97.29	102.14
G2A	124.39	122.972	106.541			M294A	57.6101	45.8697	47.1678			G20A	2.76	2.97	2.9	0.35	1.11	0.6
G18A	54.5455	52.1332	45.527			Y296A	67.6036	57.1196	54.9872			D41A	9.15	9.17	8.94	1.47	1.38	1.12
G20A	1.9222	0.508518	0.132253			Y296D	30.08	25.1367	35.0211			Y296A	96.01	95.9	101.38	82.12	84.49	81.34
F21A	37.2313	38.8886	32.8669			F328A	93.1339	89.0702	98.1255			F360A	82.96	77.54	73.83	94.25	85.23	88.95
D41A	10.9916	14.5086	15.1369			K355A	60.1183	57.1196	46.4585
G149A	20.5301	11.6384	15.0668			K355M	24.8153	20.4917	17.4583
G151A	71.198	65.4777	63.3985			F360A	99.618	91.7594	84.1461
H174A	78.2672	79.3724	77.7243

## Sheet: Fig. 5
Fig. 5b					Fig. 5c								Fig. 5d
FSP1	104.758	94.3497	100.892		Iinhibitor, nM	HQNO			iFSP1				Inhibitor, nM	BRQ			LFM
DHODH	5.53919	4.81262	5.68522		30000	0.296396	0.370195	0.370195	0.697549	0.697549	0.531017		10000	82.423	80.8351	77.7663	71.7923	70.2662	71.7923
					10000	4.85021	4.85021	5.17751	20.3699	18.5349	20.48		3333.34	88.4595	83.7202	88.1103	81.7924	78.0034	89.395
					3333.34	11.3723	11.5635	11.277	50.4449	49.8671	49.4849		1111.11	86.7302	83.3936	89.8737	91.4323	79.7255	97.1646
					1111.11	22.865	23.1122	23.6105	69.0691	72.2684	74.4877		370.37	85.0421	77.467	81.4658	84.8591	77.4391	84.5461
					370.37	57.3768	58.0709	59.2447	84.4624	81.6019	85.4412		123.457	86.7302	82.1024	82.423	83.9245	87.4148	81.4932
					123.457	82.0857	87.1629	86.4665	90.1863	89.1441	100.254		41.1523	83.7202	84.0483	81.4658	92.1245	85.8065	83.0025
					41.1523	92.9652	88.5745	93.3421	91.2429	94.1334	106.018		13.7174	86.7302	88.8105	90.5913	91.0887	92.8234	86.767
					13.7174	94.4832	91.1066	97.2089	93.0368	103.085	100.653		4.57247	89.8737	87.7628	85.7125	95.6887	94.9618	89.7305
					4.57247	92.2167	91.4749	103.365	102.675	95.2456	99.8575		1.52416	93.1599	90.2316	94.6689	97.9138	95.3243	96.0549
					1.52416	100.436	97.2089	101.679	98.6793	101.053	100.254		0.508054	94.2888	95.8211	95.8211	103.785	97.9138	101.381
													0.169352	95.4351	102.28	102.28	103.379	96.423	100.207
Fig. 5e
1/K	10 μM	5.0 μM	2.5 μM	1.25 μM	0.625 μM	0 μM
0.022523		0.00893	0.006914	0.004628	0.00259	0.002161
0.045045	0.013819	0.009803	0.00746	0.00552	0.003419	0.002268
0.09009	0.015356	0.011978	0.008365	0.006433	0.004306	0.002502
0.18018	0.019453	0.013938	0.010525	0.008051	0.005048	0.002707
0.36036	0.025625	0.018696	0.01406	0.011268	0.006631	0.004254
0.720721	0.037417	0.028587	0.020894	0.016986	0.010037	0.007809

## Sheet: Sup Fig. 1
		Supplementary Fig. 1b

## Sheet: Sup Fig. 4
Supplementary Fig. 4a					Supplementary Fig. 4b					Supplementary Fig. 4c
					Warfarin, nM	Carboxylation activity, %				Vitamin K, nM	TKO			HEK293
					5000	98.839	110.282	98.839		88888.8	9.78153	11.205	10.4247
					555.556	95.9824	104.557	98.839		29629.6	7.76532	8.89172	8.38869
					61.7284	87.4202	95.9824	104.557		9876.54	4.37884	4.97128	4.26095	227.95	214.02	204.31
					6.85871	78.8664	87.4202	98.839		3292.18	1.82666	2.05548	1.48433	219.68	188.42	203.26
					0.762079	73.166	81.717	81.717		1097.39	0.574553	0.688261	0.460727
					0.084675	104.557	90.2731	84.5682		365.798	0.460727	0.801912	0.460727	186.54	187.48	201.2
										121.933	0.460727	1.48433	0.117254
										40.6442	0.346697	0.460727	0.232312	205.36	176.64	163.37
										13.5481	0.460727	0.346697	0.574553	138.21	138.86	134.98
										4.51602	0.574553	0.346697	0.117254	97.6	83.37	85.82
										1.50534	0.460727	0.574553	0.460727	48.29	40.34	37.6
										0.50178				18.66	17.89	14.89
										0.16726				6.18	4.07	5.69
										0.055753				5.69	5.85	7.34
										0.018584				6.18	3.91	5.2
										0.006195				3.91	3.12	3.43
										0.002065				3.75	3.75	0.02

## Sheet: Sup Fig. 11
Supplementary Fig. 11b
Labels	ASM ex460nm	VK-ASM ex460nm
Type	Emission Scan	Emission Scan
Comment
Start	400	400
Stop	850	850
Step	1	1
Fixed/Offset	460	460
Xaxis	Wavelength	Wavelength
Yaxis	Counts	Counts
Scan Corr. by File	TRUE	TRUE
Corr. by Ref. Det.	TRUE	TRUE
Fixed/Offset Corr. by File	FALSE	FALSE
Repeats	1	1
Dwell Time	0.1	0.1
Lamp	Xenon	Xenon
Temp	0	0
Scan Polariser	None	None
Scan Slit	3	3
Fixed/Offset Polariser	None	None
Fixed/Offset Slit	5	5
Detector	Detector 1	Detector 1
Wavelength, nm	ASM	VK-ASM	ASM (x 104)	VK-ASM (x 104)
485	281	1060	0.03	0.11
486	296	1100	0.03	0.11
487	319	1230	0.03	0.12
488	324	1290	0.03	0.13
489	348	1370	0.03	0.14
490	383	1450	0.04	0.14
491	396	1570	0.04	0.16
492	416	1680	0.04	0.17
493	468	1750	0.05	0.17
494	466	1790	0.05	0.18
495	447	1860	0.04	0.19
496	441	1870	0.04	0.19
497	433	1960	0.04	0.2
498	443	2000	0.04	0.2
499	450	2030	0.05	0.2
500	444	2090	0.04	0.21
501	490	2190	0.05	0.22
502	492	2250	0.05	0.23
503	533	2370	0.05	0.24
504	569	2440	0.06	0.24
505	621	2540	0.06	0.25
506	614	2620	0.06	0.26
507	727	2660	0.07	0.27
508	746	2860	0.07	0.29
509	808	2900	0.08	0.29
510	913	3010	0.09	0.3
511	937	3030	0.09	0.3
512	986	3120	0.1	0.31
513	1150	3260	0.11	0.33
514	1200	3270	0.12	0.33
515	1310	3430	0.13	0.34
516	1410	3450	0.14	0.34
517	1560	3660	0.16	0.37
518	1680	3690	0.17	0.37
519	1860	3800	0.19	0.38
520	2020	3810	0.2	0.38
521	2250	3990	0.22	0.4
522	2510	4050	0.25	0.4
523	2770	4270	0.28	0.43
524	3020	4360	0.3	0.44
525	3440	4550	0.34	0.46
526	3780	4870	0.38	0.49
527	4170	5130	0.42	0.51
528	4700	5390	0.47	0.54
529	5150	5580	0.52	0.56
530	5630	5830	0.56	0.58
531	5960	5790	0.6	0.58
532	6470	5800	0.65	0.58
533	6850	5630	0.68	0.56
534	7410	5560	0.74	0.56
535	8010	5380	0.8	0.54
536	8390	5270	0.84	0.53
537	9080	5200	0.91	0.52
538	9870	5090	0.99	0.51
539	10700	5060	1.07	0.51
540	11500	4970	1.15	0.5
541	12400	5060	1.24	0.51
542	13400	5100	1.34	0.51
543	14600	5100	1.46	0.51
544	15800	5090	1.58	0.51
545	17000	5210	1.7	0.52
546	18000	5140	1.8	0.51
547	19600	5310	1.96	0.53
548	21000	5330	2.1	0.53
549	22500	5280	2.25	0.53
550	24200	5470	2.42	0.55
551	25600	5260	2.56	0.53
552	27600	5420	2.76	0.54
553	29300	5420	2.93	0.54
554	31200	5520	3.12	0.55
555	33200	5560	3.32	0.56
556	34900	5580	3.49	0.56
557	37100	5500	3.71	0.55
558	39100	5530	3.91	0.55
559	41500	5590	4.15	0.56
560	43500	5670	4.35	0.57
561	46000	5670	4.6	0.57
562	48300	5620	4.83	0.56
563	50700	5740	5.07	0.57
564	53300	5660	5.33	0.57
565	55700	5800	5.57	0.58
566	57300	5690	5.73	0.57
567	59700	5750	5.97	0.57
568	62400	5820	6.24	0.58
569	64900	5850	6.49	0.58
570	67000	5900	6.7	0.59
571	69500	5930	6.95	0.59
572	71600	5950	7.16	0.59
573	74100	5980	7.41	0.6
574	76200	6020	7.62	0.6
575	78800	6020	7.88	0.6
576	80800	6080	8.08	0.61
577	82600	6200	8.26	0.62
578	84900	6090	8.49	0.61
579	87000	6170	8.7	0.62
580	88700	6130	8.87	0.61
581	90600	6070	9.06	0.61
582	92200	6210	9.22	0.62
583	94000	6090	9.4	0.61
584	95400	6240	9.54	0.62
585	97000	6170	9.7	0.62
586	98200	5970	9.82	0.6
587	99500	6090	9.95	0.61
588	101000	6200	10.08	0.62
589	102000	5920	10.2	0.59
590	103000	6030	10.29	0.6
591	104000	5810	10.37	0.58
592	105000	5960	10.5	0.6
593	105000	6080	10.5	0.61
594	106000	5750	10.6	0.57
595	106000	5760	10.64	0.58
596	108000	5690	10.76	0.57
597	107000	5680	10.74	0.57
598	108000	5510	10.78	0.55
599	109000	5580	10.86	0.56
600	109000	5640	10.86	0.56
601	108000	5450	10.85	0.54
602	109000	5340	10.91	0.53
603	108000	5220	10.83	0.52
604	109000	5310	10.87	0.53
605	108000	5380	10.8	0.54
606	109000	5100	10.86	0.51
607	108000	5160	10.79	0.52
608	108000	5060	10.76	0.51
609	108000	5020	10.75	0.5
610	108000	4960	10.75	0.5
611	107000	4880	10.73	0.49
612	107000	4800	10.68	0.48
613	106000	4900	10.6	0.49
614	106000	4820	10.59	0.48
615	106000	4890	10.6	0.49
616	105000	4740	10.55	0.47
617	105000	4800	10.45	0.48
618	104000	4730	10.36	0.47
619	103000	4730	10.33	0.47
620	103000	4620	10.26	0.46
621	102000	4490	10.2	0.45
622	101000	4620	10.15	0.46
623	101000	4450	10.12	0.45
624	100000	4480	10.02	0.45
625	99400	4460	9.94	0.45
626	98800	4460	9.88	0.45
627	98000	4310	9.8	0.43
628	97500	4470	9.75	0.45
629	96300	4250	9.63	0.42
630	96400	4460	9.64	0.45
631	95000	4250	9.5	0.42
632	94500	4200	9.45	0.42
633	93400	4010	9.34	0.4
634	92500	4190	9.25	0.42
635	91400	3910	9.14	0.39
636	90300	4050	9.03	0.41
637	90100	4020	9.01	0.4
638	89700	3910	8.97	0.39
639	87900	3890	8.79	0.39
640	87000	3850	8.7	0.39
641	86200	3730	8.62	0.37
642	85900	3790	8.59	0.38
643	85100	3700	8.51	0.37
644	83000	3740	8.3	0.37
645	82300	3640	8.23	0.36
646	81200	3540	8.12	0.35
647	79800	3480	7.98	0.35
648	78800	3530	7.88	0.35
649	78500	3510	7.85	0.35
650	77300	3370	7.73	0.34
651	76800	3270	7.68	0.33
652	75400	3380	7.54	0.34
653	74000	3110	7.4	0.31
654	72600	3230	7.26	0.32
655	71600	3310	7.16	0.33
656	70700	3100	7.07	0.31
657	68900	3180	6.89	0.32
658	67800	3100	6.78	0.31
659	67200	3100	6.72	0.31
660	66100	2960	6.61	0.3
661	64800	2770	6.48	0.28
662	63300	2860	6.33	0.29
663	62600	2890	6.26	0.29
664	61500	2700	6.15	0.27
665	61200	2640	6.12	0.26
666	59800	2800	5.98	0.28
667	59400	2610	5.94	0.26
668	57600	2650	5.76	0.27
669	56800	2520	5.68	0.25
670	55200	2550	5.52	0.26
671	55200	2520	5.52	0.25
672	53600	2500	5.36	0.25
673	52800	2450	5.28	0.25
674	51600	2350	5.16	0.24
675	51100	2330	5.11	0.23
676	49800	2400	4.98	0.24
677	49600	2270	4.96	0.23
678	48400	2340	4.84	0.23
679	48000	2190	4.8	0.22
680	46900	2240	4.69	0.22
681	46500	2230	4.65	0.22
682	44700	2200	4.47	0.22
683	44800	2080	4.48	0.21
684	43500	1970	4.35	0.2
685	42500	2200	4.25	0.22
686	41000	2030	4.1	0.2
687	41700	2000	4.17	0.2
688	40200	1990	4.02	0.2
689	39500	2020	3.95	0.2
690	39000	1910	3.9	0.19
691	38200	1800	3.82	0.18
692	37000	1960	3.7	0.2
693	36700	1780	3.67	0.18
694	36200	1890	3.62	0.19
695	35600	1680	3.56	0.17
696	35000	1800	3.5	0.18
697	35100	1720	3.51	0.17
698	33300	1670	3.33	0.17
699	32500	1730	3.25	0.17
700	31800	1720	3.18	0.17
701	31700	1540	3.17	0.15
702	30800	1460	3.08	0.15
703	29900	1540	2.99	0.15
704	30200	1410	3.02	0.14
705	29900	1470	2.99	0.15
706	28600	1510	2.86	0.15
707	27700	1490	2.77	0.15
708	27100	1520	2.71	0.15
709	26400	1510	2.64	0.15
710	26100	1420	2.61	0.14
711	26100	1350	2.61	0.14
712	25000	1370	2.5	0.14
713	24500	1330	2.45	0.13
714	24000	1290	2.4	0.13
715	23900	1310	2.39	0.13
716	23400	1320	2.34	0.13
717	22500	1190	2.25	0.12
718	22400	1160	2.24	0.12
719	21600	1230	2.16	0.12
720	21400	1120	2.14	0.11
721	20600	1140	2.06	0.11
722	20100	1040	2.01	0.1
723	20200	1060	2.02	0.11
724	19500	1030	1.95	0.1
725	18800	979	1.88	0.1
726	18900	1190	1.89	0.12
727	18000	1130	1.8	0.11
728	17900	1040	1.79	0.1
729	17400	912	1.74	0.09
730	16800	991	1.68	0.1
731	16000	897	1.6	0.09
732	16200	901	1.62	0.09
733	15900	865	1.59	0.09
734	15900	801	1.59	0.08
735	15200	936	1.52	0.09
736	15600	828	1.56	0.08
737	14400	752	1.44	0.08
738	14000	850	1.4	0.09
739	14200	881	1.42	0.09
740	13500	854	1.35	0.09
741	13200	735	1.32	0.07
742	13700	824	1.37	0.08
743	13200	747	1.32	0.07
744	12700	753	1.27	0.08
745	12200	943	1.22	0.09
746	12000	860	1.2	0.09
747	12000	825	1.2	0.08
748	12100	720	1.21	0.07
749	11300	699	1.13	0.07
750	11700	677	1.17	0.07
751	11400	725	1.14	0.07
752	10800	684	1.08	0.07
753	11300	714	1.13	0.07
754	10200	594	1.02	0.06
755	10900	719	1.09	0.07
756	9590	653	0.96	0.07
757	9600	654	0.96	0.07
758	9830	757	0.98	0.08
759	9090	503	0.91	0.05
760	8970	438	0.9	0.04
761	9250	594	0.93	0.06
762	8380	345	0.84	0.03
763	8450	536	0.84	0.05
764	8320	645	0.83	0.06
765	8130	634	0.81	0.06
766	7730	415	0.77	0.04
767	7770	527	0.78	0.05
768	8100	428	0.81	0.04
769	7580	447	0.76	0.04
770	7980	453	0.8	0.05
771	7910	436	0.79	0.04
772	7400	543	0.74	0.05
773	7220	501	0.72	0.05
774	7030	366	0.7	0.04
775	6820	318	0.68	0.03
776	6830	431	0.68	0.04
777	6670	561	0.67	0.06
778	6150	389	0.61	0.04
779	6160	436	0.62	0.04
780	6540	456	0.65	0.05
781	6300	362	0.63	0.04
782	5600	441	0.56	0.04
783	6110	419	0.61	0.04
784	5240	381	0.52	0.04
785	6220	402	0.62	0.04
786	5500	643	0.55	0.06
787	5290	493	0.53	0.05
788	6370	613	0.64	0.06
789	5280	408	0.53	0.04
790	5180	546	0.52	0.05
791	4730	353	0.47	0.04
792	5100	409	0.51	0.04
793	5110	432	0.51	0.04
794	5000	315	0.5	0.03
795	4490	302	0.45	0.03
796	5120	470	0.51	0.05
797	4100	460	0.41	0.05
798	4640	337	0.46	0.03
799	4670	343	0.47	0.03
800	4320	368	0.43	0.04
801	3930	296	0.39	0.03
802	4480	401	0.45	0.04
803	4080	451	0.41	0.05
804	4110	272	0.41	0.03
805	3950	300	0.4	0.03
806	3910	330	0.39	0.03
807	3970	473	0.4	0.05
808	4010	486	0.4	0.05
809	4070	285	0.41	0.03
810	3530	343	0.35	0.03
811	3780	455	0.38	0.05
812	3990	157	0.4	0.02
813	4560	136	0.46	0.01
814	3250	284	0.33	0.03
815	4140	208	0.41	0.02
816	3320	405	0.33	0.04
817	3190	65.4	0.32	0.01
818	4320	344	0.43	0.03
819	3410	547	0.34	0.05
820	4160	194	0.42	0.02
821	3540	330	0.35	0.03
822	3740	575	0.37	0.06
823	4340	522	0.43	0.05
824	2850	358	0.28	0.04
825	4340	719	0.43	0.07
826	4060	240	0.41	0.02
827	3250	392	0.32	0.04
828	4390	285	0.44	0.03
829	3950	0	0.4	0
830	3820	171	0.38	0.02
831	3160	93.4	0.32	0.01
832	4170	409	0.42	0.04
833	4240	449	0.42	0.04
834	3680	494	0.37	0.05
835	3530	818	0.35	0.08
836	4220	-151	0.42	-0.02
837	4030	337	0.4	0.03
838	5970	749	0.6	0.07
839	4540	1450	0.45	0.15
840	5020	917	0.5	0.09
841	6090	0	0.61	0
842	3400	1140	0.34	0.11
843	5360	317	0.54	0.03
844	4910	353	0.49	0.04
845	8220	787	0.82	0.08
846	3050	1310	0.31	0.13
847	6770	972	0.68	0.1
848	4280	-537	0.43	-0.05
849	4730	1780	0.47	0.18
850	5920	-1320	0.59	-0.13

## Sheet: Sup Fig. 12
Supplementary Fig. 12a
Time, min.	Control			WT			G20A			D41A			Y296A			F360A
0	23.717	25.367	23.953	25.656	23.829	27.618	23.224	24.008	20.359	24.807	22.306	24.759	28.301	25.053	26.201	23.861	26.127	23.551
1	22.905	24.602	24.354	33.035	29.069	33.109	24.321	24.016	20.098	25.966	23.403	25.022	32.245	29.102	30.551	25.673	25.759	26.537
2	22.747	24.84	24.486	48.688	46.819	51.005	24.809	24.523	23.152	25.71	22.893	26.407	43.568	43.594	42.168	29.891	29.52	29.571
3	23.708	25.359	24.459	72.787	71.031	75.193	25.052	24.392	24.841	26.159	25.243	27.098	62.334	64.505	62.153	38.248	34.33	36.167
4	23.416	24.21	24.249	101.685	100.132	101.771	24.704	24.708	24.441	27.125	25.146	26.827	84.64	88.282	86.305	49.004	44.223	46.076
5	22.531	24.829	24.387	131.82	130.704	136.421	24.935	25.292	23.991	25.943	25.17	26.452	111.491	120.074	117.819	62.747	57.329	57.142
6	24.04	25.199	23.402	166.434	164.855	162.979	24.339	26.134	23.76	27.241	25.843	26.932	144.226	146.877	141.382	76.253	72.325	70.603
7	23.23	24.125	24.759	190.35	198.113	194.793	24.708	24.549	24.194	27.521	26.28	27.687	169.599	176.904	175.708	99.939	86.994	84.491
8	23.959	25.57	23.063	218.688	222.654	216.785	24.873	23.392	23.193	28.358	27.216	27.859	196.562	202.585	203.069	113.204	104.575	100.902
9	23.664	25.073	24.338	245.363	248.942	244.609	24.905	25.146	24.316	29.655	27.181	28.841	221.795	226.491	225.155	128.739	125.432	119.733
10	23.912	25.182	24.902	265.138	272.724	268.874	24.391	25.088	23.902	30.899	28.551	29.807	245.573	252.049	252.183	151.382	140.362	136.848
11	23.828	25.745	24.132	289.806	296.47	293.087	23.934	24.555	23.447	32.373	30.118	31.759	269.783	274.905	275.858	166.275	155.32	150.861
12	24.368	24.104	24.39	310.12	321.194	310.277	23.73	23.959	23.307	32.76	30.234	30.763	287.424	291.342	295.511	183.611	174.854	166.337
13	25.474	25.617	25.795	319.424	334.697	323.958	25.635	25.43	24.301	32.529	32.135	32.779	304.358	311.615	312.966	202.522	185.947	181.679
14	24.889	25.132	26.282	342.71	349.569	351.079	24.785	24.94	23.214	34.541	34.399	33.857	317.216	323.289	330.296	216.255	202.468	197.358
15	25.029	25.397	24.714	348.732	364.019	358.223	24.772	23.55	24.158	36.94	34.963	35.802	327.442	332.66	346.471	232.751	216.369	211.332
16	24.792	25.989	25.574	357.677	368.6	368.508	25.482	25.595	23.624	38.482	36.5	36.848	343.462	345.296	356.708	246.659	234.09	228.104
17	25.196	26.374	25.183	371.928	387.3	373.007	25.162	25.391	23.608	39.104	39.366	37.627	355.46	355.921	369.974	257.878	237.544	238.045
18	24.848	25.776	25.703	387.074	394.115	382.523	24.665	25.237	24.749	40.319	39.673	38.694	367.454	372.897	379.858	272.946	256.642	251.57
19	25.658	25.751	26.75	393.991	400.259	398.54	24.697	24.187	23.973	40.824	39.814	39.992	382.03	376.337	387.112	283.526	268.803	257.767
20	25.604	27.141	25.507	396.504	405.853	399.524	25.964	25.966	24.863	42.254	42.632	41.287	385.142	382.893	404.287	298.213	278.269	269.216
21	26.818	26.041	27.445	413.898	416.353	413.162	25.156	25.637	24.722	43.296	44.428	44.16	391.444	395.676	414.813	310.437	287.315	285.33
22	26.465	26.574	27.879	422.073	421.683	416.03	25.43	25.979	26.557	46.376	44.295	44.461	401.674	403.058	419.348	318.299	299.327	294.978
23	25.993	27.46	27.305	427.294	435.668	424.697	26.697	25.983	25.024	47.499	47.202	45.267	409.44	407.097	422.303	328.307	314.775	298.605
24	27.436	27.359	27.6	420.804	440.135	423.7	26.181	26.336	25.164	46.112	47.766	46.526	408.989	405.191	430.575	335.84	310.872	307.338
25	27.271	26.569	28.302	430.484	441.118	435.268	26.132	27.349	25.472	49.21	48.407	46.919	429.808	419.056	431.716	347.071	325.816	316.646
26	26.901	28.285	29.269	430.306	438.633	440.877	25.69	26.401	26.407	50.017	50.548	49.403	426.259	421.925	442.303	355.825	334.581	317.224
27	27.205	27.581	28.374	436.098	448.21	444.461	26.805	27.999	26.148	51.745	53.244	48.967	428.416	422.923	446.49	362.267	336.762	331.453
28	27.615	28.663	28.826	444.611	460.741	449.894	26.893	26.65	26.794	52.196	53.305	50.973	437.401	431.389	453.374	371.637	349.293	336.056
29	27.556	28.845	28.872	445.973	453.177	450.338	26.119	27.274	26.348	52.216	55.68	51.594	445.905	430.731	454.783	376.371	353.546	338.473
30	28.223	30.428	29.157	446.689	457.753	463.581	27.185	28.081	27.801	55.359	55.443	54.423	438.418	437.941	462.097	380.869	356.948	340.596
31	29.067	29.156	29.356	455.141	472.444	464.538	26.436	27.176	26.866	56.264	57.558	55.235	442.635	437.883	464.195	393.315	368.082	354.74
32	29.054	29.513	29.88	469.967	463.318	469.515	27.486	27.873	27.049	58.775	59.104	56.496	451.387	448.995	466.641	395.536	372.08	356.146
Supplementary Fig. 12b
Time, min.	Control			WT			G20A			D41A			Y296A			F360A
0	19.976	19.825	19.852	21.4867	24.1913	22.4333	19.252	20.488	20.577	19.367	21.178	19.721	22.8867	23.8213	23.1727	23.0773	23.114	22.218
1	18.971	20.052	18.873	21.416	24.1973	22.6733	18.288	19.38	18.082	19.342	18.675	19.086	22.7927	23.0527	21.2153	23.512	22.3693	22.158
2	17.754	18.634	18.528	22.6713	26.994	24.506	18.017	18.642	17.075	17.657	17.437	18.854	22.9	25.1013	22.878	26.592	24.0187	23.438
3	17.487	18.029	17.138	25.404	28.784	28.394	16.836	16.91	17.197	16.376	16.52	17.729	25.356	25.2453	24.4973	29.404	27.1913	27.124
4	16.593	17.548	16.666	29.2433	33.568	33.5653	16.265	16.058	16.263	16.969	16.067	16.377	26.878	28.5533	26.5993	33.3353	29.5993	30.1413
5	15.783	15.578	16.614	33.252	37.1913	37.7753	15.192	16.246	15.318	15.49	15.2	15.598	29.6787	31.6647	30.2453	37.2487	34.0693	35.2313
6	14.797	16.121	15.46	38.3353	42.4647	43.196	15.212	16.182	15.359	16.382	16.646	15.279	34.5047	34.078	32.6687	41.6893	37.122	39.2053
7	14.548	14.525	15.321	43.9553	48.46	49.922	14.397	14.75	14.113	15.562	14.227	16.262	37.1793	38.4367	38.2087	47.002	42.7873	42.5873
8	14.521	15.209	14.253	50.2107	53.8493	55.9407	14.423	14.76	14.568	15.026	15.089	15.403	41.63	42.2027	42.6693	51.376	47.09	48.3513
9	14.61	14.919	14.412	57.304	57.65	60.6187	14.47	14.354	14.553	15.284	14.395	15.508	45.382	47.2373	46.142	57.62	50.6287	52.5127
10	14.23	14.984	13.677	61.0387	63.6213	67.238	13.918	14.687	15.385	14.562	14.713	14.313	49.7667	50.444	50.4647	64.0933	56.8387	56.8733
11	14.222	15.066	14.292	68.4393	66.8073	70.1767	13.534	14.373	13.819	14.529	14.152	13.499	53.0647	55.7873	52.4593	66.456	58.7727	60.5127
12	14.026	14.865	14.28	69.8127	73.0173	75.202	13.345	14.269	13.51	14.6	13.908	13.899	56.8973	57.876	58.04	71.7433	63.696	65.9767
13	13.842	13.93	13.448	78.5727	77.9907	82.722	13.753	13.786	14.157	13.558	13.542	13.658	63.966	61.9513	62.1807	76.4147	68.2827	72.0207
14	14.473	14.251	13.707	83.1833	83.57	86.838	13.627	13.386	13.797	14.798	14.855	13.646	67.1987	66.722	66.5073	80.784	73.5687	75.1573
15	12.934	14.173	13.422	85.4	86.1333	90.5173	13.502	13.422	14.354	14.703	13.672	14.044	68.0167	70.9433	68.7487	84.2027	76.3653	77.6213
16	14.184	13.401	13.649	90.9627	91.9047	96.3907	12.86	13.303	13.183	13.942	13.56	13.392	72.4687	75.1527	73.106	89.0967	80.8627	84.2127
17	13.261	13.9	13.743	96.34	94.1773	101.247	12.46	12.732	12.505	14.37	13.094	13.185	77.4533	79.3727	78.4687	92.1353	83.7847	87.208
18	14.244	13.295	13.384	99.252	98.1493	103.29	13.358	13.322	13.933	13.629	13.477	13.326	80.6533	80.9113	78.9833	96.848	86.894	89.8853
19	13.924	14.502	13.569	105.314	103.621	107.321	13.049	12.738	12.845	13.007	13.502	14.175	85.074	84.036	80.3527	99.5187	90.4593	94.3493
20	12.961	13.601	13.457	107.491	104.765	110.517	12.574	12.817	13.545	13.521	13.679	14.218	85.718	88.5393	85.4533	104.039	91.3207	97.1233
21	13.954	13.43	13.436	112.509	107.801	114.561	12.971	13.175	13.356	13.677	13.564	12.837	89.244	90.2367	88.1913	105.63	93.4147	98.0847
22	13.123	13.199	13.139	112.182	110.533	117.094	12.709	13.055	13.028	13.713	13.604	12.808	92.98	94.0493	90.704	110.822	96.786	103.227
23	13.495	13.233	13.671	117.51	111.415	119.889	12.772	13.718	13.874	13.546	13.698	13.641	93.71	95.2933	93.2987	109.459	98.7987	104.239
24	13.701	13.153	13.721	120.429	114.826	121.089	12.54	12.866	12.735	13.076	13.363	12.449	98.5107	99.7627	95.9753	113.971	101.403	109.02
25	13.021	13.246	13.814	120.797	115.515	123.403	13.391	12.823	13.118	13.912	13.315	12.876	100.096	98.6793	97.258	117.659	104.517	110.824
26	13.103	13.556	13.543	125.118	116.868	125.333	12.017	13.206	13.742	13.71	13.735	12.51	102.076	101.494	98.8967	116.862	105.288	112.399
27	12.889	12.853	12.891	128.605	120.829	133.967	11.937	12.925	13.002	13.825	13.927	12.794	102.813	103.307	102.165	120.612	108.01	114.206
28	12.958	13.122	13.107	128.926	121.819	130.921	12.456	12.383	13.059	13.369	13.162	12.496	105.941	107.479	104.301	122.294	109.567	114.981
29	12.511	13.695	12.982	130.347	124.914	131.264	12.533	12.595	13.079	13.967	13.084	12.877	108.131	109.047	103.408	121.843	110.525	116.485
30	13.305	12.634	12.884	133.281	128.914	135.335	11.601	12.935	12.045	13.556	13.403	12.947	108.808	111.955	107.769	124.883	112.929	117.853
31	12.59	13.671	14.212	131.395	128.064	135.161	12.289	12.056	12.735	13.28	13.067	13.136	112.337	113.411	107.807	125.881	114.213	120.461
32	13.109	12.644	12.781	134.279	131.346	137.124	12.373	12.703	12.804	13.339	13.407	13.198	111.367	112.63	108.708	127.078	115.605	121.457
